# Supplementary material for: Intron retention-induced neoantigen load correlates with unfavorable prognosis in multiple myeloma
Source: Oncogene. 2021 Sep 9;40(42):6130–8. doi: 10.1038/s41388-021-02005-y (PMC8426332; doi:10.1038/s41388-021-02005-y)
Supplement: Supplementary file 2 — Table S1 [file 41388_2021_2005_MOESM2_ESM.xlsx]

## Sheet: MultipleMyeloma_13Normal_filter
Table S1. Naturally occurring intron-retention events in normal plasma cells from bone marrow and tonsil and demographic data
GTF using GenCode GRCh38 v32
ENSG00000000419-4@chr20:50948663-50955185
ENSG00000000419-8@chr20:50945763-50945846
ENSG00000001497-18@chrX:65524263-65524563
ENSG00000001629-12@chr7:92345067-92350949
ENSG00000002549-10@chr4:17583643-17584971
ENSG00000002549-6@chr4:17581815-17582287
ENSG00000002549-8@chr4:17582394-17583482
ENSG00000003056-10@chr12:8941941-8942394
ENSG00000003400-12@chr2:201203767-201205881
ENSG00000003400-14@chr2:201205974-201208074
ENSG00000003400-16@chr2:201208184-201209069
ENSG00000003400-20@chr2:201217739-201228932
ENSG00000003400-8@chr2:201195949-201200442
ENSG00000003402-10@chr2:201140473-201141373
ENSG00000003402-12@chr2:201141431-201145377
ENSG00000003402-20@chr2:201154220-201160431
ENSG00000003402-22@chr2:201160944-201162995
ENSG00000003402-24@chr2:201163078-201163834
ENSG00000003402-6@chr2:201136108-201136197
ENSG00000003402-8@chr2:201136425-201140356
ENSG00000003756-10@chr3:50100606-50103082
ENSG00000003756-12@chr3:50103167-50104247
ENSG00000003756-14@chr3:50104309-50105076
ENSG00000003756-20@chr3:50106865-50107481
ENSG00000003756-28@chr3:50109689-50110378
ENSG00000003756-30@chr3:50110464-50110678
ENSG00000003756-32@chr3:50110771-50113382
ENSG00000003756-44@chr3:50117172-50117249
ENSG00000003756-46@chr3:50117380-50118330
ENSG00000003756-6@chr3:50093876-50099981
ENSG00000003756-8@chr3:50100072-50100531
ENSG00000004059-6@chr7:127589595-127590065
ENSG00000004139-16@chr17:28396028-28396156
ENSG00000004142-10@chr17:28353020-28353240
ENSG00000004468-4@chr4:15816641-15824880
ENSG00000004468-6@chr4:15825017-15834216
ENSG00000004468-8@chr4:15834303-15838091
ENSG00000004478-12@chr12:2799245-2799849
ENSG00000004478-4@chr12:2796313-2797137
ENSG00000004487-40@chr1:23082367-23083178
ENSG00000004534-16@chr3:50058004-50058401
ENSG00000004534-18@chr3:50058563-50059648
ENSG00000004534-20@chr3:50059747-50060955
ENSG00000004534-22@chr3:50060999-50061139
ENSG00000004534-26@chr3:50061548-50061961
ENSG00000004534-8@chr3:49975393-49999439
ENSG00000004700-24@chr12:21471099-21471427
ENSG00000004700-26@chr12:21470347-21470968
ENSG00000004975-14@chr17:7229448-7229587
ENSG00000005007-14@chr19:18853105-18853251
ENSG00000005007-20@chr19:18855039-18855123
ENSG00000005022-4@chrX:119470148-119470372
ENSG00000005206-10@chr19:2339209-2339823
ENSG00000005206-12@chr19:2339967-2340075
ENSG00000005206-16@chr19:2341016-2343210
ENSG00000005206-6@chr19:2337626-2338751
ENSG00000005302-18@chrX:11763939-11765192
ENSG00000005302-20@chrX:11765260-11765466
ENSG00000005302-22@chrX:11765730-11766960
ENSG00000005302-24@chrX:11767258-11768572
ENSG00000005381-12@chr17:58278146-58279007
ENSG00000005381-22@chr17:58270806-58271654
ENSG00000005483-10@chr7:105063581-105066726
ENSG00000005483-12@chr7:105066808-105073618
ENSG00000005483-14@chr7:105073678-105074642
ENSG00000005483-22@chr7:105077434-105078845
ENSG00000005483-26@chr7:105081798-105090008
ENSG00000005483-28@chr7:105090209-105091215
ENSG00000005483-30@chr7:105091420-105101424
ENSG00000005483-32@chr7:105101590-105101885
ENSG00000005483-34@chr7:105102198-105105438
ENSG00000005483-36@chr7:105105694-105105858
ENSG00000005483-38@chr7:105106004-105106521
ENSG00000005483-40@chr7:105106773-105107165
ENSG00000005483-46@chr7:105109229-105110279
ENSG00000005483-52@chr7:105110869-105111824
ENSG00000005810-100@chr13:77140164-77140845
ENSG00000005810-102@chr13:77139337-77140046
ENSG00000005810-104@chr13:77126543-77139195
ENSG00000005810-106@chr13:77125469-77126317
ENSG00000005810-110@chr13:77099014-77121340
ENSG00000005810-112@chr13:77096482-77097369
ENSG00000005810-114@chr13:77095603-77096311
ENSG00000005810-116@chr13:77093333-77095357
ENSG00000005810-118@chr13:77090264-77093164
ENSG00000005810-120@chr13:77089032-77090105
ENSG00000005810-156@chr13:77057094-77058217
ENSG00000005810-22@chr13:77261376-77262052
ENSG00000005810-26@chr13:77257830-77260427
ENSG00000005810-28@chr13:77251356-77257670
ENSG00000005810-34@chr13:77233264-77243058
ENSG00000005810-36@chr13:77225555-77233155
ENSG00000005810-38@chr13:77224533-77225434
ENSG00000005810-60@chr13:77186064-77188950
ENSG00000005810-62@chr13:77185378-77185870
ENSG00000005810-82@chr13:77165392-77166328
ENSG00000005810-98@chr13:77140944-77144444
ENSG00000005844-24@chr16:30494364-30494712
ENSG00000005844-28@chr16:30496295-30496435
ENSG00000005893-18@chrX:120431463-120439156
ENSG00000006015-4@chr19:18589078-18589412
ENSG00000006025-14@chr17:47816873-47817255
ENSG00000006025-20@chr17:47816203-47816339
ENSG00000006062-28@chr17:45264801-45265162
ENSG00000006282-18@chr17:50550116-50550207
ENSG00000006282-22@chr17:50550611-50550707
ENSG00000006282-24@chr17:50550918-50550997
ENSG00000006282-26@chr17:50551191-50551510
ENSG00000006282-28@chr17:50551680-50551968
ENSG00000006652-10@chr7:112459019-112461865
ENSG00000006652-12@chr7:112461917-112462000
ENSG00000006652-14@chr7:112462180-112462269
ENSG00000006652-16@chr7:112462379-112467980
ENSG00000006652-18@chr7:112468116-112472218
ENSG00000006652-20@chr7:112472348-112472765
ENSG00000006652-22@chr7:112472862-112475429
ENSG00000006652-4@chr7:112455868-112456001
ENSG00000006652-6@chr7:112456087-112456913
ENSG00000006652-8@chr7:112457074-112458860
ENSG00000006712-10@chr19:39389384-39389479
ENSG00000006712-14@chr19:39389016-39389092
ENSG00000006712-16@chr19:39388866-39388946
ENSG00000006712-18@chr19:39388677-39388761
ENSG00000006712-22@chr19:39386800-39388338
ENSG00000006712-24@chr19:39386573-39386693
ENSG00000006712-6@chr19:39389762-39390068
ENSG00000006712-8@chr19:39389547-39389639
ENSG00000006744-26@chr17:13002360-13002440
ENSG00000006744-40@chr17:12994885-12994962
ENSG00000007168-12@chr17:2672758-2674059
ENSG00000007168-14@chr17:2674289-2676504
ENSG00000007168-18@chr17:2680321-2681728
ENSG00000007202-10@chr17:28642336-28642868
ENSG00000007202-18@chr17:28639643-28639900
ENSG00000007202-34@chr17:28633752-28633894
ENSG00000007202-36@chr17:28633402-28633548
ENSG00000007202-66@chr17:28617000-28617227
ENSG00000007202-68@chr17:28616754-28616888
ENSG00000007202-70@chr17:28616510-28616617
ENSG00000007202-72@chr17:28616198-28616378
ENSG00000007376-2@chr16:787478-787555
ENSG00000007384-22@chr16:60540-61119
ENSG00000007384-26@chr16:59827-60215
ENSG00000007392-20@chr16:189340-189966
ENSG00000007392-4@chr16:227337-228332
ENSG00000007392-8@chr16:208189-220648
ENSG00000007402-66@chr3:50365863-50366010
ENSG00000007516-26@chr16:1342815-1342912
ENSG00000007516-68@chr16:1348480-1349365
ENSG00000007541-14@chr16:580264-580857
ENSG00000007541-16@chr16:580973-582247
ENSG00000007541-4@chr16:576047-576133
ENSG00000007923-34@chr1:6634785-6635677
ENSG00000007944-4@chr6:16130748-16141624
ENSG00000007944-6@chr6:16141811-16143019
ENSG00000007944-8@chr6:16143218-16143698
ENSG00000008128-26@chr1:1704656-1704903
ENSG00000008128-28@chr1:1704345-1704549
ENSG00000008128-32@chr1:1703941-1704038
ENSG00000008128-34@chr1:1703625-1703823
ENSG00000008130-12@chr1:1756883-1757106
ENSG00000008130-14@chr1:1756658-1756840
ENSG00000008130-18@chr1:1755477-1756257
ENSG00000008130-20@chr1:1754699-1755373
ENSG00000008130-24@chr1:1754209-1754283
ENSG00000008130-26@chr1:1753650-1754050
ENSG00000008283-12@chr17:63435244-63435687
ENSG00000008283-16@chr17:63433416-63434402
ENSG00000008710-40@chr16:2105475-2105864
ENSG00000008710-64@chr16:2097504-2097727
ENSG00000008710-74@chr16:2093094-2093543
ENSG00000008710-76@chr16:2092593-2092953
ENSG00000008838-34@chr17:40027035-40027382
ENSG00000008838-38@chr17:40026332-40026646
ENSG00000008838-52@chr17:40019646-40019784
ENSG00000008853-12@chr8:23007747-23007992
ENSG00000009307-14@chr1:114733858-114733988
ENSG00000009307-32@chr1:114719743-114720538
ENSG00000009790-16@chr1:209775490-209775598
ENSG00000009790-18@chr1:209775737-209777351
ENSG00000009790-20@chr1:209777488-209778110
ENSG00000009790-22@chr1:209778174-209779314
ENSG00000010030-4@chr6:36376036-36385533
ENSG00000010244-12@chr17:32360968-32361467
ENSG00000010244-14@chr17:32361516-32362913
ENSG00000010244-18@chr17:32365488-32366664
ENSG00000010244-20@chr17:32366758-32367771
ENSG00000010244-22@chr17:32368015-32369294
ENSG00000010256-16@chr3:48600841-48600974
ENSG00000010256-6@chr3:48604781-48605769
ENSG00000010295-10@chr12:6548850-6549475
ENSG00000010295-14@chr12:6548161-6548424
ENSG00000010310-16@chr19:45677109-45677322
ENSG00000010310-18@chr19:45677384-45677709
ENSG00000010310-20@chr19:45677780-45677905
ENSG00000010310-4@chr19:45670735-45671284
ENSG00000010322-26@chr3:52480517-52480878
ENSG00000010322-28@chr3:52480896-52484512
ENSG00000010322-36@chr3:52489679-52490074
ENSG00000010322-38@chr3:52490232-52490704
ENSG00000010404-4@chrX:149503490-149504156
ENSG00000010404-6@chrX:149501038-149503192
ENSG00000010404-8@chrX:149498308-149500948
ENSG00000010671-16@chrX:101360151-101360567
ENSG00000010671-22@chrX:101358438-101358616
ENSG00000010671-30@chrX:101354695-101356051
ENSG00000010671-32@chrX:101353989-101354629
ENSG00000011009-14@chr1:23794395-23794426
ENSG00000011009-16@chr1:23794601-23794681
ENSG00000011243-16@chr19:15399411-15400294
ENSG00000011243-18@chr19:15397856-15399301
ENSG00000011243-6@chr19:15403716-15404009
ENSG00000011304-10@chr19:804209-804291
ENSG00000011304-16@chr19:805188-805491
ENSG00000011304-18@chr19:805570-806407
ENSG00000011304-20@chr19:806557-807868
ENSG00000011405-24@chr11:17122814-17129299
ENSG00000011451-16@chr19:15425769-15426981
ENSG00000011478-4@chr19:45693557-45695436
ENSG00000011478-8@chr19:45698700-45698800
ENSG00000011485-10@chr19:46383477-46383779
ENSG00000011485-24@chr19:46390133-46390283
ENSG00000011566-56@chr2:39260778-39265202
ENSG00000012124-22@chr19:35345721-35346150
ENSG00000012124-4@chr19:35332925-35336035
ENSG00000012124-6@chr19:35336342-35337754
ENSG00000012779-18@chr10:45441431-45443037
ENSG00000012779-20@chr10:45443217-45443415
ENSG00000012779-24@chr10:45443829-45444115
ENSG00000012779-26@chr10:45444287-45445507
ENSG00000012817-28@chrY:19716474-19716595
ENSG00000012817-34@chrY:19715500-19715614
ENSG00000012817-36@chrY:19710473-19715351
ENSG00000012817-38@chrY:19709810-19710375
ENSG00000012817-44@chrY:19708072-19708243
ENSG00000012817-50@chrY:19706641-19706793
ENSG00000012822-14@chr12:53716048-53716259
ENSG00000012822-16@chr12:53715326-53715792
ENSG00000012822-22@chr12:53713901-53714132
ENSG00000012822-26@chr12:53712847-53713098
ENSG00000012822-28@chr12:53712122-53712774
ENSG00000012822-4@chr12:53723784-53724584
ENSG00000012822-6@chr12:53722184-53723592
ENSG00000012822-8@chr12:53721616-53722024
ENSG00000013016-4@chr2:31244451-31249370
ENSG00000013275-16@chr19:39980147-39980285
ENSG00000013275-18@chr19:39980455-39980661
ENSG00000013306-12@chr17:44321232-44321433
ENSG00000013306-14@chr17:44320750-44321057
ENSG00000013306-18@chr17:44320277-44320354
ENSG00000013306-6@chr17:44322553-44322807
ENSG00000013374-6@chr7:151349241-151351423
ENSG00000013375-10@chr6:83181932-83182844
ENSG00000013375-12@chr6:83179968-83181735
ENSG00000013375-14@chr6:83178757-83179809
ENSG00000013375-16@chr6:83176061-83178672
ENSG00000013375-18@chr6:83174488-83175961
ENSG00000013375-24@chr6:83169842-83170300
ENSG00000013375-26@chr6:83169324-83169682
ENSG00000013375-28@chr6:83166467-83169236
ENSG00000013375-4@chr6:83188799-83190808
ENSG00000013375-6@chr6:83187076-83188612
ENSG00000013375-8@chr6:83182979-83187007
ENSG00000013392-2@chr6:83194653-83195594
ENSG00000013441-10@chr2:200858107-200859679
ENSG00000013441-12@chr2:200857885-200857972
ENSG00000013441-14@chr2:200856986-200857717
ENSG00000013441-16@chr2:200856812-200856890
ENSG00000013441-18@chr2:200855087-200856681
ENSG00000013441-20@chr2:200854696-200855003
ENSG00000013441-22@chr2:200853994-200854615
ENSG00000013441-24@chr2:200853450-200853902
ENSG00000013441-4@chr2:200861467-200861701
ENSG00000013441-6@chr2:200860216-200861237
ENSG00000013441-8@chr2:200859748-200860124
ENSG00000013573-14@chr12:31089152-31089402
ENSG00000013573-16@chr12:31089491-31089885
ENSG00000013573-38@chr12:31100708-31101026
ENSG00000013573-40@chr12:31101131-31101832
ENSG00000013573-48@chr12:31103021-31103316
ENSG00000014123-18@chr6:96537550-96538630
ENSG00000014123-20@chr6:96538811-96540534
ENSG00000014123-22@chr6:96540656-96542893
ENSG00000014216-22@chr11:65205722-65206462
ENSG00000015133-12@chr14:91343658-91359641
ENSG00000015133-16@chr14:91340025-91342379
ENSG00000015133-20@chr14:91338571-91339277
ENSG00000015133-26@chr14:91324924-91325909
ENSG00000015133-32@chr14:91314151-91315649
ENSG00000015133-40@chr14:91305927-91307037
ENSG00000015133-44@chr14:91300071-91303700
ENSG00000015133-46@chr14:91297492-91299926
ENSG00000015133-52@chr14:91289344-91290994
ENSG00000015133-54@chr14:91285837-91289104
ENSG00000015133-56@chr14:91285408-91285672
ENSG00000015153-4@chr12:42235998-42237598
ENSG00000015285-16@chrX:48688097-48688299
ENSG00000015285-8@chrX:48685837-48685945
ENSG00000015413-14@chr16:89637553-89637631
ENSG00000015413-16@chr16:89637708-89637835
ENSG00000016391-10@chr3:53819041-53819531
ENSG00000016864-10@chr3:52696041-52696233
ENSG00000016864-12@chr3:52695588-52695927
ENSG00000016864-14@chr3:52695303-52695420
ENSG00000016864-16@chr3:52695036-52695189
ENSG00000017483-22@chrX:48460765-48460985
ENSG00000017483-8@chrX:48466323-48466798
ENSG00000019582-14@chr5:150402626-150403120
ENSG00000022556-18@chr19:54990193-54990501
ENSG00000022840-18@chr12:120560887-120562944
ENSG00000022840-20@chr12:120563071-120563331
ENSG00000023041-12@chr10:112433282-112434296
ENSG00000023191-6@chr11:499601-499828
ENSG00000023191-8@chr11:499186-499500
ENSG00000023287-28@chr8:52645868-52656007
ENSG00000023445-10@chr11:102328946-102330998
ENSG00000023445-12@chr11:102331242-102335965
ENSG00000023445-4@chr11:102325566-102326728
ENSG00000023445-6@chr11:102326852-102328051
ENSG00000023445-8@chr11:102328131-102328896
ENSG00000023892-10@chr6:35312773-35317890
ENSG00000023892-16@chr6:35319691-35319818
ENSG00000023892-4@chr6:35309811-35310458
ENSG00000023892-6@chr6:35310645-35312301
ENSG00000023892-8@chr6:35312539-35312625
ENSG00000024048-46@chr6:42645591-42648117
ENSG00000024048-60@chr6:42658321-42658645
ENSG00000024048-66@chr6:42662278-42663257
ENSG00000024048-80@chr6:42674194-42676055
ENSG00000024048-94@chr6:42688387-42689568
ENSG00000025708-10@chr22:50526739-50527164
ENSG00000025708-12@chr22:50526477-50526575
ENSG00000025708-14@chr22:50526157-50526245
ENSG00000025708-16@chr22:50525919-50526000
ENSG00000025708-4@chr22:50528611-50529135
ENSG00000025708-6@chr22:50527718-50528511
ENSG00000025708-8@chr22:50527329-50527587
ENSG00000025770-12@chr22:50518053-50518132
ENSG00000025770-18@chr22:50519357-50520964
ENSG00000025770-20@chr22:50521037-50521542
ENSG00000025770-26@chr22:50522040-50522180
ENSG00000025770-30@chr22:50522416-50522497
ENSG00000025770-34@chr22:50522721-50522820
ENSG00000025770-36@chr22:50522923-50523016
ENSG00000025770-38@chr22:50523167-50523234
ENSG00000025796-14@chr6:107909036-107911345
ENSG00000025796-24@chr6:107901518-107902843
ENSG00000025796-30@chr6:107893656-107893837
ENSG00000025796-32@chr6:107883147-107893481
ENSG00000025796-8@chr6:107913428-107921796
ENSG00000026025-10@chr10:17234819-17235168
ENSG00000026025-12@chr10:17235390-17235845
ENSG00000026025-14@chr10:17235890-17236293
ENSG00000026025-4@chr10:17230711-17233586
ENSG00000026508-10@chr11:35190066-35196745
ENSG00000026508-18@chr11:35201788-35204511
ENSG00000026508-24@chr11:35208207-35209964
ENSG00000026508-26@chr11:35210055-35211245
ENSG00000026508-28@chr11:35211450-35214851
ENSG00000026508-30@chr11:35214915-35219315
ENSG00000026508-6@chr11:35180408-35186831
ENSG00000026508-8@chr11:35186901-35189834
ENSG00000026751-10@chr1:160751449-160752185
ENSG00000026751-4@chr1:160748515-160749820
ENSG00000026751-6@chr1:160750133-160750303
ENSG00000026751-8@chr1:160750424-160751344
ENSG00000026950-10@chr6:26409915-26410005
ENSG00000026950-16@chr6:26411582-26412411
ENSG00000026950-18@chr6:26412528-26412704
ENSG00000026950-20@chr6:26412743-26413168
ENSG00000026950-4@chr6:26406257-26407670
ENSG00000026950-6@chr6:26407953-26409532
ENSG00000027697-14@chr6:137201009-137203498
ENSG00000027697-16@chr6:137198640-137200880
ENSG00000027847-10@chr5:177608623-177608909
ENSG00000028203-8@chr12:95256623-95257149
ENSG00000028277-18@chr19:42096244-42099526
ENSG00000028277-26@chr19:42093896-42095285
ENSG00000028277-28@chr19:42092135-42093769
ENSG00000028277-30@chr19:42091941-42092067
ENSG00000028277-32@chr19:42091592-42091866
ENSG00000028310-16@chr5:881183-883937
ENSG00000028528-20@chr15:64130322-64131686
ENSG00000028528-28@chr15:64136933-64137567
ENSG00000029363-10@chr6:136272080-136273081
ENSG00000029363-12@chr6:136269613-136271994
ENSG00000029363-14@chr6:136269304-136269436
ENSG00000029363-16@chr6:136268340-136269266
ENSG00000029363-18@chr6:136267176-136268161
ENSG00000029363-20@chr6:136261478-136267028
ENSG00000029363-4@chr6:136276509-136277864
ENSG00000029363-6@chr6:136275702-136275842
ENSG00000029363-8@chr6:136273188-136275531
ENSG00000029364-14@chr14:69458591-69461696
ENSG00000030110-10@chr6:33573908-33574033
ENSG00000030110-6@chr6:33574526-33575297
ENSG00000030110-8@chr6:33574215-33574505
ENSG00000031698-10@chr1:109231022-109231630
ENSG00000031698-14@chr1:109235432-109235976
ENSG00000031698-16@chr1:109236107-109236390
ENSG00000031698-18@chr1:109236549-109236804
ENSG00000031698-20@chr1:109236871-109237243
ENSG00000032444-22@chr19:7542068-7542560
ENSG00000032444-56@chr19:7557083-7557167
ENSG00000032444-58@chr19:7557285-7558849
ENSG00000033030-12@chr12:122483345-122483459
ENSG00000033100-2@chr7:151232815-151234011
ENSG00000033100-4@chr7:151234275-151235047
ENSG00000033100-6@chr7:151235613-151236407
ENSG00000033100-8@chr7:151236591-151237373
ENSG00000033170-10@chr14:65629607-65669242
ENSG00000033170-12@chr14:65669481-65721774
ENSG00000033170-14@chr14:65722022-65724146
ENSG00000033170-16@chr14:65724324-65733230
ENSG00000033170-18@chr14:65733382-65742092
ENSG00000033170-6@chr14:65616374-65617096
ENSG00000033170-8@chr14:65617192-65629491
ENSG00000033178-22@chr4:67663216-67663884
ENSG00000033627-42@chr17:42513979-42514288
ENSG00000033627-8@chr17:42470219-42477638
ENSG00000033800-12@chr15:68145907-68146565
ENSG00000033800-28@chr15:68183668-68187541
ENSG00000034677-10@chr8:100264196-100264670
ENSG00000034677-12@chr8:100261756-100264033
ENSG00000034677-16@chr8:100259247-100259853
ENSG00000034677-4@chr8:100270014-100274952
ENSG00000034677-8@chr8:100264786-100268784
ENSG00000034713-4@chr16:75566908-75568036
ENSG00000035141-2@chr2:70300981-70301603
ENSG00000035681-38@chr8:58599364-58599749
ENSG00000035720-12@chr4:67583703-67590883
ENSG00000035720-4@chr4:67571156-67575384
ENSG00000035720-6@chr4:67575499-67577202
ENSG00000035720-8@chr4:67577260-67581304
ENSG00000036054-10@chr3:100283812-100290577
ENSG00000036054-26@chr3:100304889-100306436
ENSG00000036054-8@chr3:100281848-100283606
ENSG00000036257-14@chr2:224507004-224511353
ENSG00000036257-18@chr2:224503753-224505955
ENSG00000036257-8@chr2:224514773-224535527
ENSG00000037042-10@chr17:42663053-42663376
ENSG00000037042-14@chr17:42665563-42665677
ENSG00000037042-16@chr17:42665828-42666086
ENSG00000037042-8@chr17:42660708-42662972
ENSG00000037474-26@chr5:6606913-6607199
ENSG00000037474-28@chr5:6605409-6606819
ENSG00000037474-30@chr5:6604686-6605272
ENSG00000038358-12@chr16:67877657-67877740
ENSG00000038358-14@chr16:67877846-67878165
ENSG00000038358-40@chr16:67881418-67881496
ENSG00000038358-42@chr16:67881534-67881667
ENSG00000038358-56@chr16:67883732-67883955
ENSG00000038382-40@chr5:14374344-14378011
ENSG00000038382-42@chr5:14378128-14381129
ENSG00000038382-44@chr5:14381253-14387437
ENSG00000038382-48@chr5:14387848-14388612
ENSG00000038382-50@chr5:14388680-14389288
ENSG00000038382-52@chr5:14389399-14390230
ENSG00000038382-54@chr5:14390301-14390900
ENSG00000038382-56@chr5:14390991-14394037
ENSG00000038382-62@chr5:14399128-14400962
ENSG00000038382-94@chr5:14481619-14482581
ENSG00000039523-10@chr16:67539069-67539727
ENSG00000039523-24@chr16:67541579-67541652
ENSG00000039523-28@chr16:67543265-67543347
ENSG00000039523-30@chr16:67543470-67544298
ENSG00000039523-32@chr16:67544432-67544694
ENSG00000039523-38@chr16:67545535-67545663
ENSG00000039523-42@chr16:67546033-67546140
ENSG00000039523-8@chr16:67538825-67538989
ENSG00000039650-10@chr19:49864237-49864323
ENSG00000039650-24@chr19:49862106-49862184
ENSG00000039650-26@chr19:49861882-49862043
ENSG00000039650-28@chr19:49861696-49861771
ENSG00000039650-30@chr19:49861511-49861607
ENSG00000039650-32@chr19:49861366-49861435
ENSG00000039650-34@chr19:49860157-49861250
ENSG00000039650-6@chr19:49865427-49866398
ENSG00000040199-12@chr16:71679536-71681750
ENSG00000040531-18@chr17:3658176-3659857
ENSG00000040933-28@chr2:98554490-98555552
ENSG00000040933-30@chr2:98555809-98559462
ENSG00000040933-32@chr2:98559496-98563464
ENSG00000040933-40@chr2:98566170-98568570
ENSG00000040933-42@chr2:98568669-98572814
ENSG00000040933-46@chr2:98577144-98581575
ENSG00000040933-48@chr2:98581754-98587475
ENSG00000041802-20@chr3:194648805-194650880
ENSG00000041880-10@chr3:51944911-51944997
ENSG00000041880-16@chr3:51945940-51946165
ENSG00000041880-8@chr3:51944579-51944777
ENSG00000042062-40@chr20:50587893-50589685
ENSG00000042445-20@chr2:85343382-85343638
ENSG00000042445-8@chr2:85349582-85350039
ENSG00000042980-10@chr8:24311438-24313387
ENSG00000042980-12@chr8:24313581-24320235
ENSG00000042980-28@chr8:24335695-24339465
ENSG00000042980-30@chr8:24339569-24341597
ENSG00000042980-32@chr8:24341758-24343100
ENSG00000042980-34@chr8:24343182-24343505
ENSG00000042980-36@chr8:24343585-24349863
ENSG00000042980-40@chr8:24351377-24351986
ENSG00000042980-42@chr8:24352053-24353769
ENSG00000042980-6@chr8:24309971-24310162
ENSG00000042980-8@chr8:24310242-24311360
ENSG00000044090-12@chr6:43049663-43049962
ENSG00000044090-20@chr6:43046602-43046879
ENSG00000044090-28@chr6:43045403-43045586
ENSG00000044090-34@chr6:43043181-43043447
ENSG00000044090-46@chr6:43038693-43038841
ENSG00000044115-30@chr5:138930936-138932577
ENSG00000044115-32@chr5:138932713-138932887
ENSG00000044446-58@chrX:18897334-18899172
ENSG00000044574-10@chr9:125238828-125238940
ENSG00000044574-12@chr9:125238309-125238589
ENSG00000044574-14@chr9:125237155-125238140
ENSG00000044574-4@chr9:125240310-125240675
ENSG00000044574-6@chr9:125239534-125240171
ENSG00000044574-8@chr9:125239332-125239420
ENSG00000046651-20@chrX:13746954-13749426
ENSG00000046651-26@chrX:13753442-13755150
ENSG00000047315-20@chr4:57007003-57010360
ENSG00000047315-38@chr4:57023581-57023661
ENSG00000047346-10@chr15:52611256-52611574
ENSG00000047346-12@chr15:52610384-52611129
ENSG00000047346-14@chr15:52605247-52608567
ENSG00000047346-16@chr15:52601166-52605132
ENSG00000047346-18@chr15:52600236-52601085
ENSG00000047346-20@chr15:52593737-52600126
ENSG00000047346-22@chr15:52587220-52593577
ENSG00000047346-24@chr15:52584945-52587150
ENSG00000047346-4@chr15:52651907-52658723
ENSG00000047346-6@chr15:52613858-52651869
ENSG00000047410-30@chr1:186356450-186357396
ENSG00000047849-40@chr3:47853353-47855247
ENSG00000047849-44@chr3:47852939-47853034
ENSG00000048052-10@chr7:18590487-18591515
ENSG00000048052-12@chr7:18591643-18593907
ENSG00000048052-8@chr7:18585523-18590335
ENSG00000048140-14@chr5:176656958-176657517
ENSG00000048462-4@chr16:11966342-11967019
ENSG00000048462-6@chr16:11967144-11967569
ENSG00000048828-30@chr9:93558719-93561108
ENSG00000049089-40@chr1:40305769-40306142
ENSG00000049089-44@chr1:40304530-40304793
ENSG00000049618-58@chr6:157207492-157208474
ENSG00000049656-20@chr5:1324814-1325750
ENSG00000049656-22@chr5:1323870-1324762
ENSG00000049656-24@chr5:1322912-1323786
ENSG00000049656-26@chr5:1321820-1322876
ENSG00000049656-28@chr5:1321680-1321763
ENSG00000049656-32@chr5:1318454-1320615
ENSG00000049759-14@chr18:58252055-58255640
ENSG00000050344-4@chr7:26178123-26183700
ENSG00000050344-6@chr7:26183830-26184532
ENSG00000050426-12@chr12:51056022-51056143
ENSG00000050426-14@chr12:51056246-51056349
ENSG00000050426-4@chr12:51048479-51049012
ENSG00000051108-10@chr16:56936818-56939236
ENSG00000051108-12@chr16:56939360-56939894
ENSG00000051108-14@chr16:56940246-56942131
ENSG00000051108-16@chr16:56942238-56943125
ENSG00000051108-4@chr16:56933316-56935234
ENSG00000051108-6@chr16:56935313-56935400
ENSG00000051108-8@chr16:56935476-56936686
ENSG00000051128-4@chr19:18938485-18938727
ENSG00000051523-10@chr16:88646604-88646754
ENSG00000051523-12@chr16:88646198-88646519
ENSG00000051523-14@chr16:88645430-88646100
ENSG00000051523-16@chr16:88643572-88645168
ENSG00000051825-16@chr12:123203085-123203249
ENSG00000051825-32@chr12:123165478-123166654
ENSG00000052749-10@chr10:97390540-97390738
ENSG00000052749-12@chr10:97388625-97390422
ENSG00000052749-16@chr10:97385994-97388251
ENSG00000052749-18@chr10:97385258-97385894
ENSG00000052749-20@chr10:97381827-97385165
ENSG00000052749-24@chr10:97380914-97381385
ENSG00000052749-26@chr10:97379771-97380798
ENSG00000052749-28@chr10:97379415-97379627
ENSG00000052749-30@chr10:97373895-97379292
ENSG00000052749-36@chr10:97372804-97373045
ENSG00000052749-38@chr10:97372167-97372735
ENSG00000052749-40@chr10:97371082-97372072
ENSG00000052749-46@chr10:97370275-97370454
ENSG00000052749-48@chr10:97369583-97370166
ENSG00000052749-50@chr10:97367133-97369424
ENSG00000052749-52@chr10:97366910-97367040
ENSG00000052749-56@chr10:97366234-97366445
ENSG00000052749-58@chr10:97363904-97366030
ENSG00000052749-60@chr10:97360619-97363853
ENSG00000052749-62@chr10:97359011-97360545
ENSG00000052749-64@chr10:97358620-97358942
ENSG00000052749-8@chr10:97390845-97393683
ENSG00000052841-10@chr11:43391953-43396708
ENSG00000052841-12@chr11:43396819-43397346
ENSG00000052841-16@chr11:43398114-43399887
ENSG00000052841-24@chr11:43405630-43405785
ENSG00000052841-40@chr11:43445963-43448001
ENSG00000053254-6@chr14:89281015-89350671
ENSG00000053900-16@chr4:25391016-25392337
ENSG00000054118-16@chr1:36301085-36301552
ENSG00000054118-20@chr1:36304015-36304473
ENSG00000054118-4@chr1:36287271-36289059
ENSG00000054148-4@chr9:136850138-136850505
ENSG00000054148-6@chr9:136850561-136850754
ENSG00000054654-126@chr14:64098147-64098746
ENSG00000054654-178@chr14:64162277-64163401
ENSG00000054654-210@chr14:64202266-64202800
ENSG00000054654-212@chr14:64202964-64208757
ENSG00000054654-214@chr14:64208946-64209427
ENSG00000054654-216@chr14:64209579-64209941
ENSG00000054654-218@chr14:64210125-64211960
ENSG00000054654-222@chr14:64213006-64214193
ENSG00000054654-224@chr14:64214471-64215285
ENSG00000054654-226@chr14:64215355-64216247
ENSG00000054654-228@chr14:64216388-64218397
ENSG00000054654-230@chr14:64218513-64219207
ENSG00000054654-232@chr14:64219411-64220436
ENSG00000054654-234@chr14:64220638-64221533
ENSG00000054654-236@chr14:64221705-64223188
ENSG00000054654-238@chr14:64223381-64224460
ENSG00000054654-240@chr14:64224548-64224982
ENSG00000054654-242@chr14:64225046-64225318
ENSG00000054654-50@chr14:63997392-63998218
ENSG00000054967-10@chr11:73392469-73393836
ENSG00000054967-14@chr11:73394318-73394476
ENSG00000054983-38@chr14:87934000-87934734
ENSG00000055044-10@chr2:202284482-202287659
ENSG00000055044-12@chr2:202287725-202290322
ENSG00000055044-14@chr2:202290458-202291124
ENSG00000055044-18@chr2:202292904-202295673
ENSG00000055044-20@chr2:202295838-202297378
ENSG00000055044-24@chr2:202297907-202300233
ENSG00000055044-4@chr2:202275190-202277949
ENSG00000055044-6@chr2:202278003-202282350
ENSG00000055118-20@chr7:150949050-150949901
ENSG00000055130-30@chr7:148790442-148792725
ENSG00000055130-40@chr7:148799389-148800501
ENSG00000055609-110@chr7:152144882-152145152
ENSG00000055609-118@chr7:152136925-152138786
ENSG00000055609-16@chr7:152263131-152265037
ENSG00000055609-22@chr7:152250967-152251938
ENSG00000055609-24@chr7:152249954-152250852
ENSG00000055609-26@chr7:152248621-152249875
ENSG00000055609-28@chr7:152238827-152247901
ENSG00000055609-70@chr7:152182220-152182973
ENSG00000055609-86@chr7:152159073-152162116
ENSG00000055609-88@chr7:152157926-152158862
ENSG00000055609-90@chr7:152156347-152157760
ENSG00000055609-94@chr7:152154446-152155909
ENSG00000055609-98@chr7:152152955-152154009
ENSG00000055917-18@chr2:20283487-20290651
ENSG00000055917-22@chr2:20278820-20282946
ENSG00000055917-24@chr2:20263461-20278582
ENSG00000055950-4@chr10:100986976-100987089
ENSG00000055950-6@chr10:100986573-100986736
ENSG00000057657-10@chr6:106098722-106099085
ENSG00000057657-12@chr6:106099095-106099299
ENSG00000057657-14@chr6:106099553-106104824
ENSG00000057657-16@chr6:106105934-106106370
ENSG00000057657-18@chr6:106106500-106106910
ENSG00000057657-4@chr6:106087931-106088200
ENSG00000057657-6@chr6:106088450-106095614
ENSG00000057657-8@chr6:106095735-106098673
ENSG00000058063-10@chr3:182836143-182836341
ENSG00000058063-12@chr3:182836504-182837070
ENSG00000058063-34@chr3:182869332-182872355
ENSG00000058063-44@chr3:182884899-182885950
ENSG00000058063-46@chr3:182886011-182887585
ENSG00000058063-50@chr3:182889549-182896699
ENSG00000058063-52@chr3:182896766-182897301
ENSG00000058063-54@chr3:182897407-182898606
ENSG00000058063-60@chr3:182914029-182918022
ENSG00000058063-8@chr3:182829753-182836034
ENSG00000058091-8@chr7:90726813-90747680
ENSG00000058262-18@chr3:128065038-128066953
ENSG00000058262-20@chr3:128067152-128067420
ENSG00000058262-22@chr3:128067613-128067982
ENSG00000058262-24@chr3:128068060-128069475
ENSG00000058262-6@chr3:128052903-128055515
ENSG00000058600-34@chr16:22325267-22325760
ENSG00000058600-36@chr16:22326279-22328509
ENSG00000058600-38@chr16:22328588-22332059
ENSG00000058799-12@chr1:53866383-53866757
ENSG00000059122-12@chr16:2934801-2936331
ENSG00000059122-16@chr16:2936878-2937120
ENSG00000059122-8@chr16:2933980-2934614
ENSG00000059573-10@chr10:95633050-95633490
ENSG00000059573-26@chr10:95613864-95613965
ENSG00000059758-12@chr12:96298984-96300303
ENSG00000059758-14@chr12:96297722-96298868
ENSG00000059758-16@chr12:96297333-96297626
ENSG00000059758-18@chr12:96295123-96297269
ENSG00000059758-28@chr12:96282600-96283602
ENSG00000059758-30@chr12:96280886-96282508
ENSG00000059758-32@chr12:96280280-96280772
ENSG00000059804-10@chr12:7929872-7930479
ENSG00000059804-12@chr12:7925949-7929683
ENSG00000059804-14@chr12:7924512-7925843
ENSG00000059804-4@chr12:7933148-7933809
ENSG00000059804-6@chr12:7931486-7932986
ENSG00000059804-8@chr12:7930643-7931244
ENSG00000060138-12@chr12:10710115-10710761
ENSG00000060138-4@chr12:10718122-10719079
ENSG00000060138-6@chr12:10715784-10718087
ENSG00000060339-24@chr10:68754828-68755369
ENSG00000060339-26@chr10:68755537-68756272
ENSG00000060339-28@chr10:68756484-68757293
ENSG00000060491-14@chr20:62813597-62813843
ENSG00000060491-4@chr20:62807606-62808162
ENSG00000060491-6@chr20:62808326-62809584
ENSG00000060971-18@chr3:38126342-38126509
ENSG00000060971-20@chr3:38125882-38126161
ENSG00000061273-22@chr12:47795381-47795586
ENSG00000061273-28@chr12:47792005-47793368
ENSG00000061273-34@chr12:47789921-47791258
ENSG00000061273-46@chr12:47785886-47786584
ENSG00000061273-48@chr12:47785472-47785751
ENSG00000061273-50@chr12:47784802-47785386
ENSG00000061273-52@chr12:47784218-47784694
ENSG00000061273-54@chr12:47783887-47784078
ENSG00000061656-10@chr20:35618131-35618449
ENSG00000061656-12@chr20:35618476-35618611
ENSG00000061656-14@chr20:35618721-35618922
ENSG00000061656-16@chr20:35618999-35619194
ENSG00000061656-18@chr20:35619311-35619578
ENSG00000061656-20@chr20:35619747-35620656
ENSG00000061656-22@chr20:35620774-35620875
ENSG00000061656-4@chr20:35617241-35617519
ENSG00000061656-6@chr20:35617587-35617778
ENSG00000061656-8@chr20:35617841-35618086
ENSG00000061938-10@chr3:195885034-195886976
ENSG00000061938-16@chr3:195879176-195882050
ENSG00000061938-28@chr3:195869542-195870113
ENSG00000061938-34@chr3:195867017-195867168
ENSG00000061987-16@chr12:62508481-62524514
ENSG00000061987-52@chr12:62556193-62560490
ENSG00000061987-54@chr12:62561114-62565236
ENSG00000061987-56@chr12:62565381-62566013
ENSG00000061987-58@chr12:62566032-62566321
ENSG00000061987-62@chr12:62571583-62578444
ENSG00000061987-68@chr12:62585502-62588073
ENSG00000062194-10@chr5:57236033-57237112
ENSG00000062194-12@chr5:57237173-57246299
ENSG00000062194-14@chr5:57246485-57247074
ENSG00000062485-24@chr12:56271892-56273086
ENSG00000062524-20@chr15:41507291-41507513
ENSG00000062524-8@chr15:41511964-41512114
ENSG00000062716-22@chr17:59838398-59839767
ENSG00000062822-8@chr19:50402125-50402204
ENSG00000063241-4@chr19:55455379-55455635
ENSG00000063244-10@chr19:55661190-55662501
ENSG00000063244-18@chr19:55668793-55669082
ENSG00000063244-6@chr19:55660222-55660515
ENSG00000063587-2@chrX:153336711-153345519
ENSG00000063587-4@chrX:153345622-153346818
ENSG00000064201-10@chr11:2313756-2314484
ENSG00000064201-12@chr11:2314572-2316228
ENSG00000064201-14@chr11:2316313-2316575
ENSG00000064201-16@chr11:2316668-2317343
ENSG00000064201-18@chr11:2317526-2317862
ENSG00000064393-12@chr7:139620564-139626600
ENSG00000064490-4@chr19:19197047-19197185
ENSG00000064490-6@chr19:19197252-19197520
ENSG00000064545-16@chr19:19121422-19121524
ENSG00000064601-12@chr20:45892881-45893219
ENSG00000064601-22@chr20:45895134-45896964
ENSG00000064601-24@chr20:45897041-45897716
ENSG00000064601-26@chr20:45897807-45898004
ENSG00000064607-18@chr19:18994487-18995143
ENSG00000064687-56@chr19:1054879-1055096
ENSG00000064687-66@chr19:1057085-1057313
ENSG00000064687-80@chr19:1061889-1062171
ENSG00000064687-86@chr19:1063864-1064160
ENSG00000064932-24@chr19:1119622-1119905
ENSG00000064932-50@chr19:1110889-1111018
ENSG00000064932-56@chr19:1109424-1109505
ENSG00000064932-58@chr19:1109212-1109291
ENSG00000064961-18@chr19:3578519-3578701
ENSG00000064961-4@chr19:3573801-3574340
ENSG00000064995-6@chr6:34880064-34880288
ENSG00000064995-8@chr6:34879737-34879966
ENSG00000065000-40@chr19:2114822-2115218
ENSG00000065000-46@chr19:2112968-2113335
ENSG00000065000-50@chr19:2111333-2111678
ENSG00000065000-58@chr19:2109208-2109872
ENSG00000065000-8@chr19:2132579-2137010
ENSG00000065029-16@chr6:35291738-35292553
ENSG00000065029-22@chr6:35293916-35294455
ENSG00000065029-24@chr6:35294666-35295143
ENSG00000065029-4@chr6:35286209-35286321
ENSG00000065029-8@chr6:35287846-35290265
ENSG00000065268-6@chr19:989897-990222
ENSG00000065268-8@chr19:990365-990851
ENSG00000065308-10@chr6:52508319-52509527
ENSG00000065308-12@chr6:52507624-52508233
ENSG00000065308-14@chr6:52506137-52507552
ENSG00000065308-16@chr6:52505743-52506031
ENSG00000065308-18@chr6:52504755-52505598
ENSG00000065308-8@chr6:52509587-52516005
ENSG00000065357-12@chr12:55938562-55938914
ENSG00000065357-14@chr12:55938990-55939185
ENSG00000065357-18@chr12:55939530-55940081
ENSG00000065357-20@chr12:55940171-55940313
ENSG00000065357-22@chr12:55940434-55940623
ENSG00000065357-26@chr12:55940981-55941251
ENSG00000065413-10@chr2:197125469-197125836
ENSG00000065413-20@chr2:197090033-197099814
ENSG00000065413-22@chr2:197088829-197089949
ENSG00000065413-24@chr2:197086749-197088710
ENSG00000065413-26@chr2:197083510-197086679
ENSG00000065413-28@chr2:197081726-197083368
ENSG00000065413-54@chr2:196990928-196993582
ENSG00000065413-56@chr2:196989650-196990682
ENSG00000065485-32@chr3:123161456-123161879
ENSG00000065485-8@chr3:123102495-123102750
ENSG00000065518-4@chr3:120601291-120602207
ENSG00000065526-28@chr1:15938007-15938717
ENSG00000065526-30@chr1:15938877-15939295
ENSG00000065548-10@chr2:186502588-186504031
ENSG00000065548-12@chr2:186504215-186505450
ENSG00000065548-4@chr2:186495335-186500181
ENSG00000065911-4@chr2:74205890-74207703
ENSG00000065978-14@chr1:42697263-42700780
ENSG00000065989-34@chr19:10461681-10461876
ENSG00000066136-16@chr1:40766704-40766917
ENSG00000066136-20@chr1:40769416-40770396
ENSG00000066230-20@chr5:477445-479835
ENSG00000066336-8@chr11:47355547-47358601
ENSG00000066379-4@chr6:30062018-30062223
ENSG00000066422-4@chr3:101671362-101671878
ENSG00000066739-12@chr14:96334502-96341521
ENSG00000066739-14@chr14:96333874-96334404
ENSG00000066739-34@chr14:96322255-96322539
ENSG00000066827-14@chr8:134600669-134601476
ENSG00000066827-16@chr8:134590356-134600435
ENSG00000067048-10@chrY:12911969-12912726
ENSG00000067048-12@chrY:12912883-12912962
ENSG00000067048-14@chrY:12913063-12913717
ENSG00000067048-16@chrY:12913854-12914563
ENSG00000067048-18@chrY:12914650-12914883
ENSG00000067048-22@chrY:12915228-12915629
ENSG00000067048-24@chrY:12915775-12915882
ENSG00000067048-26@chrY:12916028-12916260
ENSG00000067048-28@chrY:12916443-12916516
ENSG00000067048-30@chrY:12916635-12916906
ENSG00000067048-32@chrY:12917061-12917402
ENSG00000067048-34@chrY:12917543-12918042
ENSG00000067048-6@chrY:12907595-12909359
ENSG00000067048-8@chrY:12909408-12911838
ENSG00000067064-10@chr10:1041505-1042548
ENSG00000067064-4@chr10:1044172-1048263
ENSG00000067064-6@chr10:1043394-1043998
ENSG00000067064-8@chr10:1042763-1043300
ENSG00000067066-12@chr2:230446903-230449087
ENSG00000067066-14@chr2:230449151-230449313
ENSG00000067066-16@chr2:230449381-230449560
ENSG00000067066-18@chr2:230449711-230450171
ENSG00000067066-24@chr2:230462519-230464066
ENSG00000067066-28@chr2:230466355-230467119
ENSG00000067082-2@chr10:3782215-3784912
ENSG00000067082-4@chr10:3780230-3781473
ENSG00000067082-6@chr10:3779591-3780105
ENSG00000067225-18@chr15:72202621-72203021
ENSG00000067369-56@chr15:43407571-43407942
ENSG00000067829-26@chrX:153786010-153786151
ENSG00000067829-4@chrX:153790576-153790809
ENSG00000067829-6@chrX:153790293-153790563
ENSG00000067829-8@chrX:153789825-153790194
ENSG00000067900-46@chr18:20969209-20970347
ENSG00000068028-10@chr3:50331450-50331558
ENSG00000068028-4@chr3:50337320-50337904
ENSG00000068028-6@chr3:50332155-50337172
ENSG00000068079-10@chr17:43013663-43013775
ENSG00000068079-12@chr17:43013883-43014107
ENSG00000068079-4@chr17:43012278-43013046
ENSG00000068079-6@chr17:43013195-43013266
ENSG00000068079-8@chr17:43013380-43013475
ENSG00000068120-10@chr17:42564899-42564982
ENSG00000068120-14@chr17:42565312-42565470
ENSG00000068120-16@chr17:42565569-42565658
ENSG00000068120-4@chr17:42563147-42563960
ENSG00000068120-6@chr17:42564176-42564445
ENSG00000068120-8@chr17:42564578-42564708
ENSG00000068137-20@chr17:42670706-42670993
ENSG00000068137-24@chr17:42669622-42669917
ENSG00000068305-16@chr15:99703386-99706728
ENSG00000068305-4@chr15:99645765-99671322
ENSG00000068308-10@chrX:48934613-48934695
ENSG00000068308-16@chrX:48923747-48923850
ENSG00000068308-6@chrX:48935019-48944189
ENSG00000068400-22@chrX:48988199-48989610
ENSG00000068400-46@chrX:48976112-48976240
ENSG00000068400-48@chrX:48975310-48976017
ENSG00000068438-10@chrX:48481204-48481288
ENSG00000068438-12@chrX:48481343-48481425
ENSG00000068438-14@chrX:48481529-48481631
ENSG00000068438-16@chrX:48481716-48482402
ENSG00000068438-20@chrX:48482795-48482985
ENSG00000068438-4@chrX:48478519-48478616
ENSG00000068650-58@chr13:112878292-112880545
ENSG00000068650-60@chr13:112880636-112881815
ENSG00000068697-10@chr2:20034416-20034966
ENSG00000068724-14@chr2:46993529-46994356
ENSG00000068724-16@chr2:46994515-46995135
ENSG00000068745-10@chr3:48693339-48694151
ENSG00000068745-12@chr3:48693180-48693269
ENSG00000068745-6@chr3:48694526-48694901
ENSG00000068745-8@chr3:48694241-48694466
ENSG00000068903-24@chr19:38880898-38881099
ENSG00000068903-28@chr19:38879703-38880684
ENSG00000068903-32@chr19:38879311-38879433
ENSG00000068903-6@chr19:38893868-38894855
ENSG00000068971-16@chr11:64931490-64931558
ENSG00000068971-8@chr11:64928159-64928294
ENSG00000069399-12@chr19:44757724-44758245
ENSG00000069399-14@chr19:44758474-44758723
ENSG00000069399-8@chr19:44757222-44757326
ENSG00000069424-30@chr1:6094486-6095322
ENSG00000069424-34@chr1:6095625-6096635
ENSG00000069424-38@chr1:6097529-6098484
ENSG00000069493-10@chr12:9693122-9693824
ENSG00000069493-12@chr12:9693934-9694759
ENSG00000069493-6@chr12:9688087-9692827
ENSG00000069493-8@chr12:9692932-9693033
ENSG00000069667-20@chr15:60514758-60531765
ENSG00000069667-22@chr15:60511622-60514615
ENSG00000069943-22@chr15:55354979-55355285
ENSG00000070010-22@chr22:19450745-19454748
ENSG00000070047-28@chr11:610348-610500
ENSG00000070061-12@chr9:108918902-108919252
ENSG00000070061-14@chr9:108917671-108918810
ENSG00000070087-8@chr3:149965348-149966169
ENSG00000070190-14@chr4:99863856-99866033
ENSG00000070190-6@chr4:99840423-99853217
ENSG00000070214-12@chr9:105356382-105358343
ENSG00000070214-14@chr9:105358434-105361190
ENSG00000070214-16@chr9:105361331-105362820
ENSG00000070214-18@chr9:105363008-105364554
ENSG00000070214-20@chr9:105364721-105365482
ENSG00000070214-22@chr9:105365640-105366345
ENSG00000070214-28@chr9:105383360-105385421
ENSG00000070214-30@chr9:105385503-105389032
ENSG00000070214-32@chr9:105389054-105389903
ENSG00000070423-12@chr19:648976-649678
ENSG00000070476-12@chr3:126459738-126461531
ENSG00000070495-10@chr17:76720499-76721262
ENSG00000070495-8@chr17:76721357-76721797
ENSG00000070540-18@chr17:68428937-68429995
ENSG00000070540-20@chr17:68427254-68428828
ENSG00000070540-22@chr17:68426176-68427134
ENSG00000070540-24@chr17:68421821-68426056
ENSG00000070610-10@chr9:35740629-35740824
ENSG00000070610-12@chr9:35740363-35740525
ENSG00000070610-24@chr9:35738633-35738751
ENSG00000070610-26@chr9:35738375-35738525
ENSG00000070610-28@chr9:35737940-35738036
ENSG00000070610-6@chr9:35741891-35744296
ENSG00000070669-14@chr7:97854681-97855352
ENSG00000070669-6@chr7:97858956-97859212
ENSG00000070756-4@chr8:100717889-100718086
ENSG00000070761-8@chr16:58114921-58115268
ENSG00000070814-22@chr5:150375555-150375720
ENSG00000070831-10@chr1:22086879-22089942
ENSG00000070831-12@chr1:22090030-22091427
ENSG00000070882-10@chr7:24865466-24866069
ENSG00000070882-12@chr7:24863600-24865341
ENSG00000070882-18@chr7:24852635-24861612
ENSG00000070882-20@chr7:24849177-24852503
ENSG00000070882-22@chr7:24842414-24849068
ENSG00000070882-28@chr7:24830906-24834485
ENSG00000070882-34@chr7:24815204-24816609
ENSG00000070961-12@chr12:89626616-89627677
ENSG00000070961-14@chr12:89624398-89626453
ENSG00000070961-16@chr12:89621792-89624182
ENSG00000070961-18@chr12:89620241-89621548
ENSG00000070961-20@chr12:89617040-89619998
ENSG00000070961-22@chr12:89611373-89616801
ENSG00000070961-24@chr12:89610509-89611192
ENSG00000070961-26@chr12:89610044-89610420
ENSG00000070961-30@chr12:89603926-89604154
ENSG00000070961-32@chr12:89603255-89603711
ENSG00000070961-34@chr12:89601434-89603042
ENSG00000070961-36@chr12:89599300-89601325
ENSG00000070961-40@chr12:89591296-89598589
ENSG00000071054-44@chr2:101869798-101870294
ENSG00000071054-46@chr2:101870416-101871493
ENSG00000071127-4@chr4:10103987-10116112
ENSG00000071127-6@chr4:10099140-10103895
ENSG00000071243-4@chr7:120951236-120953303
ENSG00000071243-6@chr7:120953405-120955558
ENSG00000071462-22@chr7:73697517-73697604
ENSG00000071537-16@chr14:81498495-81499446
ENSG00000071537-20@chr14:81495138-81497891
ENSG00000071537-22@chr14:81492549-81495080
ENSG00000071537-24@chr14:81490466-81492479
ENSG00000071537-26@chr14:81489315-81490387
ENSG00000071537-28@chr14:81487943-81489251
ENSG00000071537-30@chr14:81487539-81487854
ENSG00000071537-32@chr14:81486455-81487389
ENSG00000071537-36@chr14:81484398-81485671
ENSG00000071564-22@chr19:1621047-1621132
ENSG00000071564-30@chr19:1612434-1615284
ENSG00000071626-12@chr19:1422397-1425877
ENSG00000071626-14@chr19:1425961-1428841
ENSG00000071859-14@chrX:154448955-154449220
ENSG00000071859-18@chrX:154449736-154449882
ENSG00000071889-12@chrX:154507883-154508288
ENSG00000071889-14@chrX:154507491-154507810
ENSG00000071894-14@chr8:144400277-144400353
ENSG00000071894-38@chr8:144397880-144397953
ENSG00000071894-50@chr8:144395552-144396347
ENSG00000071894-54@chr8:144395183-144395264
ENSG00000071894-58@chr8:144394797-144394881
ENSG00000071894-62@chr8:144394301-144394347
ENSG00000071894-64@chr8:144394161-144394233
ENSG00000071894-66@chr8:144394039-144394112
ENSG00000072042-4@chr14:67692594-67692933
ENSG00000072042-6@chr14:67691245-67692437
ENSG00000072062-16@chr19:14097484-14097548
ENSG00000072134-18@chr17:19334252-19335404
ENSG00000072135-28@chr2:130372948-130373156
ENSG00000072135-30@chr2:130373222-130374665
ENSG00000072210-6@chr17:19652633-19655280
ENSG00000072210-8@chr17:19655356-19656365
ENSG00000072274-10@chr3:196069569-196071395
ENSG00000072274-16@chr3:196065601-196067517
ENSG00000072274-22@chr3:196062646-196062853
ENSG00000072364-24@chr5:132889174-132892100
ENSG00000072364-32@chr5:132886404-132887520
ENSG00000072694-10@chr1:161674074-161675256
ENSG00000072694-12@chr1:161675314-161677327
ENSG00000072694-6@chr1:161671650-161672974
ENSG00000072778-10@chr17:7220530-7220603
ENSG00000072778-14@chr17:7220831-7220890
ENSG00000072778-16@chr17:7221059-7221537
ENSG00000072778-18@chr17:7221683-7221936
ENSG00000072778-20@chr17:7222082-7222176
ENSG00000072778-22@chr17:7222303-7222666
ENSG00000072778-24@chr17:7222866-7223132
ENSG00000072778-26@chr17:7223238-7223643
ENSG00000072778-28@chr17:7223731-7223812
ENSG00000072778-30@chr17:7223876-7223967
ENSG00000072778-32@chr17:7224070-7224145
ENSG00000072778-34@chr17:7224244-7224320
ENSG00000072778-38@chr17:7224553-7224641
ENSG00000072778-40@chr17:7224885-7224956
ENSG00000072778-6@chr17:7220047-7220121
ENSG00000072778-8@chr17:7220198-7220463
ENSG00000072818-10@chr17:7342475-7343378
ENSG00000072818-26@chr17:7346932-7347030
ENSG00000072818-30@chr17:7347992-7348126
ENSG00000072818-32@chr17:7348222-7348305
ENSG00000072818-34@chr17:7348476-7348994
ENSG00000072818-38@chr17:7350055-7350126
ENSG00000072818-42@chr17:7351000-7351294
ENSG00000072818-6@chr17:7342068-7342274
ENSG00000072849-10@chr17:5480583-5481100
ENSG00000072849-6@chr17:5481390-5482808
ENSG00000072849-8@chr17:5481143-5481295
ENSG00000072958-26@chr19:16234433-16235146
ENSG00000073169-4@chr22:50206521-50208535
ENSG00000073169-6@chr22:50208717-50210180
ENSG00000073350-20@chr17:75564540-75568475
ENSG00000073350-34@chr17:75571101-75571666
ENSG00000073350-36@chr17:75571784-75571897
ENSG00000073350-40@chr17:75573279-75573480
ENSG00000073350-42@chr17:75573632-75573951
ENSG00000073350-44@chr17:75573981-75574212
ENSG00000073350-46@chr17:75574261-75574452
ENSG00000073350-48@chr17:75574496-75574609
ENSG00000073578-28@chr5:254507-256333
ENSG00000073578-6@chr5:224522-225418
ENSG00000073849-2@chr3:187043311-187051248
ENSG00000073849-4@chr3:187051347-187072848
ENSG00000073849-6@chr3:187072948-187074158
ENSG00000074054-22@chr2:121458976-121459979
ENSG00000074071-2@chr16:1772647-1772798
ENSG00000074071-4@chr16:1772535-1772603
ENSG00000074266-22@chr11:86277139-86277917
ENSG00000074356-14@chr17:3822053-3824941
ENSG00000074356-26@chr17:3812655-3813046
ENSG00000074370-16@chr17:3945149-3947390
ENSG00000074370-30@chr17:3936470-3937415
ENSG00000074370-40@chr17:3928328-3928662
ENSG00000074370-42@chr17:3928039-3928226
ENSG00000074370-8@chr17:3951390-3951580
ENSG00000074695-20@chr18:59333245-59338556
ENSG00000074695-22@chr18:59331540-59333090
ENSG00000074695-24@chr18:59331130-59331417
ENSG00000074755-108@chr17:4006971-4008882
ENSG00000074855-24@chr19:17329542-17329756
ENSG00000074855-30@chr19:17327570-17327688
ENSG00000074855-32@chr19:17327346-17327437
ENSG00000074855-6@chr19:17333240-17333421
ENSG00000075142-10@chr7:88210131-88210881
ENSG00000075142-16@chr7:88206505-88208491
ENSG00000075292-18@chr2:71370006-71380221
ENSG00000075292-46@chr2:71406263-71408121
ENSG00000075399-12@chr16:89712100-89712459
ENSG00000075399-14@chr16:89711970-89712046
ENSG00000075399-6@chr16:89716625-89716729
ENSG00000075413-20@chr14:103465794-103465971
ENSG00000075413-26@chr14:103467192-103468032
ENSG00000075415-10@chr12:98598704-98599954
ENSG00000075415-4@chr12:98595558-98595726
ENSG00000075415-6@chr12:98595849-98597855
ENSG00000075415-8@chr12:98598045-98598521
ENSG00000075420-10@chr3:172226948-172247532
ENSG00000075420-12@chr3:172247777-172251259
ENSG00000075420-14@chr3:172251542-172285925
ENSG00000075420-16@chr3:172285985-172295362
ENSG00000075420-18@chr3:172295515-172298727
ENSG00000075420-20@chr3:172298788-172307362
ENSG00000075420-22@chr3:172307502-172310827
ENSG00000075420-24@chr3:172310882-172328951
ENSG00000075420-26@chr3:172329077-172330540
ENSG00000075420-34@chr3:172337402-172341112
ENSG00000075420-36@chr3:172341232-172343010
ENSG00000075420-38@chr3:172343117-172344085
ENSG00000075420-40@chr3:172344259-172346326
ENSG00000075420-42@chr3:172346441-172347211
ENSG00000075420-44@chr3:172347362-172352802
ENSG00000075420-46@chr3:172353084-172362632
ENSG00000075420-48@chr3:172362846-172378269
ENSG00000075420-50@chr3:172378437-172380965
ENSG00000075420-52@chr3:172381094-172397163
ENSG00000075420-8@chr3:172186738-172226870
ENSG00000075568-16@chr2:97834926-97837076
ENSG00000075568-40@chr2:97805452-97805550
ENSG00000075568-42@chr2:97805206-97805375
ENSG00000075568-48@chr2:97801962-97802427
ENSG00000075568-50@chr2:97797517-97801894
ENSG00000075568-52@chr2:97796987-97797364
ENSG00000075568-54@chr2:97796405-97796843
ENSG00000075568-60@chr2:97792985-97793394
ENSG00000075568-74@chr2:97760690-97760792
ENSG00000075624-2@chr7:5529401-5529534
ENSG00000075624-4@chr7:5528720-5529160
ENSG00000075624-6@chr7:5528186-5528280
ENSG00000075711-54@chr3:197065449-197065707
ENSG00000075826-42@chr10:100489399-100489702
ENSG00000075826-44@chr10:100488975-100489251
ENSG00000075856-16@chr12:108537596-108538064
ENSG00000075856-18@chr12:108536786-108537487
ENSG00000075856-24@chr12:108532335-108535358
ENSG00000075856-36@chr12:108523635-108524314
ENSG00000076043-10@chr11:114444653-114445978
ENSG00000076043-8@chr11:114443934-114444540
ENSG00000076108-14@chr12:56610540-56611572
ENSG00000076108-18@chr12:56609947-56610113
ENSG00000076108-22@chr12:56606313-56606632
ENSG00000076108-28@chr12:56604800-56605072
ENSG00000076108-30@chr12:56604292-56604584
ENSG00000076108-42@chr12:56601099-56601179
ENSG00000076108-48@chr12:56600097-56600200
ENSG00000076108-50@chr12:56599849-56599963
ENSG00000076108-52@chr12:56599359-56599701
ENSG00000076108-56@chr12:56598784-56598867
ENSG00000076201-18@chr3:47406751-47407129
ENSG00000076201-28@chr3:47407956-47408344
ENSG00000076201-36@chr3:47409569-47409654
ENSG00000076201-44@chr3:47412199-47412282
ENSG00000076201-46@chr3:47412422-47412513
ENSG00000076201-48@chr3:47412628-47412705
ENSG00000076201-8@chr3:47405082-47405748
ENSG00000076513-12@chr12:110019329-110024045
ENSG00000076513-16@chr12:110025824-110027704
ENSG00000076513-18@chr12:110027767-110028511
ENSG00000076513-4@chr12:110012138-110013124
ENSG00000076554-12@chr8:80050472-80051526
ENSG00000076554-18@chr8:80038236-80042619
ENSG00000076604-12@chr17:28748667-28748944
ENSG00000076604-4@chr17:28747265-28747821
ENSG00000076641-4@chr8:80987467-80991478
ENSG00000076641-6@chr8:80985378-80987369
ENSG00000076662-10@chr19:10334783-10335065
ENSG00000076685-16@chr10:103100020-103101044
ENSG00000076685-24@chr10:103095981-103097290
ENSG00000076685-30@chr10:103093310-103093971
ENSG00000076924-10@chr19:7626045-7626135
ENSG00000076924-26@chr19:7621037-7621134
ENSG00000076924-30@chr19:7620447-7620546
ENSG00000076924-32@chr19:7620076-7620274
ENSG00000076924-6@chr19:7627441-7627727
ENSG00000076928-10@chr19:41892124-41892330
ENSG00000076928-26@chr19:41896483-41897314
ENSG00000076928-28@chr19:41897327-41897810
ENSG00000076928-30@chr19:41898114-41898441
ENSG00000076928-50@chr19:41905037-41905174
ENSG00000076928-56@chr19:41906026-41906456
ENSG00000076928-58@chr19:41906621-41906702
ENSG00000076928-60@chr19:41906804-41907104
ENSG00000076944-10@chr19:7639862-7639933
ENSG00000076944-24@chr19:7641854-7642033
ENSG00000076944-30@chr19:7642537-7642765
ENSG00000076944-32@chr19:7642824-7642982
ENSG00000076944-34@chr19:7643049-7643164
ENSG00000076944-36@chr19:7643246-7644613
ENSG00000076944-40@chr19:7645307-7646248
ENSG00000076944-44@chr19:7647248-7647353
ENSG00000076944-46@chr19:7647512-7647724
ENSG00000076944-8@chr19:7639808-7639840
ENSG00000076984-10@chr19:7910374-7910452
ENSG00000076984-16@chr19:7911160-7911249
ENSG00000076984-4@chr19:7905856-7909754
ENSG00000077044-20@chr2:233437480-233438216
ENSG00000077044-24@chr2:233441996-233445622
ENSG00000077044-26@chr2:233445763-233446711
ENSG00000077044-28@chr2:233446797-233448086
ENSG00000077044-46@chr2:233457329-233458283
ENSG00000077044-56@chr2:233462736-233464163
ENSG00000077097-20@chr3:25630940-25632445
ENSG00000077097-32@chr3:25626865-25627186
ENSG00000077097-34@chr3:25626675-25626771
ENSG00000077097-36@chr3:25624804-25626559
ENSG00000077097-44@chr3:25620063-25620681
ENSG00000077097-48@chr3:25618510-25618653
ENSG00000077097-50@chr3:25615587-25618417
ENSG00000077097-70@chr3:25598478-25599434
ENSG00000077147-22@chr10:96528178-96530539
ENSG00000077147-24@chr10:96527497-96528030
ENSG00000077150-10@chr10:102397056-102397301
ENSG00000077150-12@chr10:102397409-102397526
ENSG00000077150-14@chr10:102397686-102397980
ENSG00000077150-16@chr10:102398086-102398211
ENSG00000077150-18@chr10:102398298-102398384
ENSG00000077150-20@chr10:102398524-102398738
ENSG00000077150-22@chr10:102398865-102399287
ENSG00000077150-24@chr10:102399498-102399576
ENSG00000077150-26@chr10:102399719-102400079
ENSG00000077150-28@chr10:102400195-102400277
ENSG00000077150-30@chr10:102400492-102400654
ENSG00000077150-34@chr10:102401050-102401179
ENSG00000077150-36@chr10:102401332-102401448
ENSG00000077150-38@chr10:102401519-102401744
ENSG00000077150-40@chr10:102401918-102402047
ENSG00000077150-42@chr10:102402160-102402251
ENSG00000077150-6@chr10:102396490-102396724
ENSG00000077150-8@chr10:102396824-102396903
ENSG00000077232-16@chr2:182731108-182732498
ENSG00000077232-22@chr2:182739554-182740298
ENSG00000077232-8@chr2:182728659-182728862
ENSG00000077254-24@chr1:77722197-77723330
ENSG00000077348-14@chr19:41386560-41386635
ENSG00000077454-12@chr7:100578259-100578398
ENSG00000077454-14@chr7:100577913-100578158
ENSG00000077454-20@chr7:100577390-100577496
ENSG00000077454-22@chr7:100577155-100577272
ENSG00000077454-24@chr7:100577006-100577085
ENSG00000077454-26@chr7:100576778-100576901
ENSG00000077454-36@chr7:100575305-100575704
ENSG00000077454-38@chr7:100574357-100575109
ENSG00000077458-14@chr11:95778958-95779606
ENSG00000077463-10@chr19:4175761-4175841
ENSG00000077463-12@chr19:4175152-4175679
ENSG00000077721-6@chrX:119575401-119581506
ENSG00000077943-30@chr10:15608291-15613659
ENSG00000077943-36@chr10:15605792-15606284
ENSG00000077943-38@chr10:15604356-15605723
ENSG00000077943-40@chr10:15597300-15604207
ENSG00000077943-42@chr10:15592305-15597206
ENSG00000078061-14@chrX:47566912-47566985
ENSG00000078061-22@chrX:47569034-47569538
ENSG00000078061-8@chrX:47565140-47565242
ENSG00000078177-32@chr4:40152904-40154191
ENSG00000078304-16@chr14:101831805-101836168
ENSG00000078304-20@chr14:101856886-101882160
ENSG00000078304-22@chr14:101882272-101883256
ENSG00000078618-26@chr1:51814814-51816311
ENSG00000078618-30@chr1:51814090-51814550
ENSG00000078618-42@chr1:51803965-51805509
ENSG00000078618-46@chr1:51798412-51800555
ENSG00000078618-48@chr1:51794855-51798248
ENSG00000078618-52@chr1:51792426-51794471
ENSG00000078618-54@chr1:51792099-51792376
ENSG00000078618-56@chr1:51791662-51792045
ENSG00000078618-58@chr1:51790991-51791577
ENSG00000078618-60@chr1:51790650-51790899
ENSG00000078618-62@chr1:51789658-51790532
ENSG00000078618-64@chr1:51789434-51789567
ENSG00000078668-12@chr8:42402016-42403310
ENSG00000078674-38@chr8:17966474-17966979
ENSG00000078747-28@chr20:34462222-34470047
ENSG00000078747-30@chr20:34470121-34471443
ENSG00000078747-34@chr20:34477861-34479629
ENSG00000079134-28@chr18:225140-225291
ENSG00000079246-6@chr2:216116843-216117745
ENSG00000079263-10@chr2:230238871-230241403
ENSG00000079263-12@chr2:230241488-230243730
ENSG00000079263-18@chr2:230245941-230247915
ENSG00000079263-22@chr2:230248969-230250980
ENSG00000079263-24@chr2:230251062-230253315
ENSG00000079263-50@chr2:230310040-230310742
ENSG00000079263-54@chr2:230311232-230311451
ENSG00000079263-56@chr2:230311596-230312585
ENSG00000079263-8@chr2:230238382-230238760
ENSG00000079313-12@chr19:1820058-1820263
ENSG00000079313-30@chr19:1816155-1816224
ENSG00000079332-12@chr10:70152593-70153837
ENSG00000079332-4@chr10:70161070-70161618
ENSG00000079337-14@chr12:47749991-47750340
ENSG00000079337-16@chr12:47749818-47749929
ENSG00000079337-18@chr12:47749537-47749740
ENSG00000079337-20@chr12:47748932-47749389
ENSG00000079337-22@chr12:47748543-47748818
ENSG00000079432-12@chr19:42287728-42287809
ENSG00000079432-38@chr19:42294305-42294603
ENSG00000079432-40@chr19:42294736-42294823
ENSG00000079616-22@chr16:29804108-29804813
ENSG00000079616-24@chr16:29805027-29805114
ENSG00000079691-10@chr6:25435605-25449897
ENSG00000079691-14@chr6:25450410-25450637
ENSG00000079691-16@chr6:25450712-25452043
ENSG00000079691-18@chr6:25452267-25465872
ENSG00000079691-20@chr6:25465949-25471168
ENSG00000079691-22@chr6:25471258-25472426
ENSG00000079691-24@chr6:25472522-25482256
ENSG00000079691-26@chr6:25482344-25488481
ENSG00000079691-28@chr6:25488586-25491731
ENSG00000079691-32@chr6:25492025-25495110
ENSG00000079691-34@chr6:25495216-25500165
ENSG00000079691-36@chr6:25500236-25509655
ENSG00000079691-38@chr6:25509738-25510506
ENSG00000079691-48@chr6:25520338-25528794
ENSG00000079691-50@chr6:25528894-25537854
ENSG00000079691-54@chr6:25540079-25550909
ENSG00000079691-56@chr6:25551086-25554008
ENSG00000079691-58@chr6:25554097-25556700
ENSG00000079691-60@chr6:25556851-25580923
ENSG00000079691-62@chr6:25580991-25581242
ENSG00000079691-66@chr6:25594528-25600313
ENSG00000079691-68@chr6:25600747-25604811
ENSG00000079691-70@chr6:25604894-25606060
ENSG00000079691-72@chr6:25606274-25610049
ENSG00000079691-74@chr6:25610182-25619446
ENSG00000079805-18@chr19:10795440-10796060
ENSG00000079805-20@chr19:10796200-10797379
ENSG00000079805-22@chr19:10797519-10798485
ENSG00000079805-32@chr19:10808581-10812263
ENSG00000079805-46@chr19:10831045-10832991
ENSG00000079950-6@chr6:132471601-132472281
ENSG00000080189-10@chr20:46355242-46355801
ENSG00000080189-14@chr20:46352227-46354881
ENSG00000080189-18@chr20:46350525-46350760
ENSG00000080189-4@chr20:46357774-46358386
ENSG00000080189-6@chr20:46356638-46357622
ENSG00000080189-8@chr20:46355875-46356573
ENSG00000080371-4@chr12:71769860-71770591
ENSG00000080546-10@chr6:108998756-109000490
ENSG00000080822-10@chr3:98516880-98517051
ENSG00000080822-12@chr3:98515833-98516661
ENSG00000080822-6@chr3:98518996-98521132
ENSG00000080822-8@chr3:98517190-98518884
ENSG00000080824-10@chr14:102084999-102085297
ENSG00000080824-12@chr14:102084565-102084680
ENSG00000080824-14@chr14:102083984-102084398
ENSG00000080824-16@chr14:102083694-102083792
ENSG00000080824-18@chr14:102083303-102083545
ENSG00000080824-20@chr14:102082445-102083033
ENSG00000080824-22@chr14:102081822-102082110
ENSG00000080824-6@chr14:102086125-102086216
ENSG00000080824-8@chr14:102085432-102085757
ENSG00000081052-90@chr2:227008305-227010312
ENSG00000081154-4@chr3:101579645-101579789
ENSG00000081181-14@chr14:67648184-67650714
ENSG00000081189-22@chr5:88722828-88728492
ENSG00000081189-6@chr5:88761329-88804597
ENSG00000081237-10@chr1:198699705-198702386
ENSG00000081237-12@chr1:198702531-198703297
ENSG00000081237-14@chr1:198703373-198704471
ENSG00000081237-34@chr1:198729172-198731616
ENSG00000081237-8@chr1:198696910-198699563
ENSG00000081307-14@chr3:132671050-132671776
ENSG00000081307-18@chr3:132672178-132675247
ENSG00000081307-20@chr3:132675384-132675604
ENSG00000081307-4@chr3:132661049-132665822
ENSG00000081307-6@chr3:132665869-132665983
ENSG00000081307-8@chr3:132666074-132668817
ENSG00000081320-4@chr2:196146056-196156438
ENSG00000081692-10@chr1:227732677-227732880
ENSG00000081692-4@chr1:227734033-227734650
ENSG00000081692-6@chr1:227733682-227733906
ENSG00000081692-8@chr1:227733028-227733413
ENSG00000081791-16@chr5:141933402-141934239
ENSG00000081791-18@chr5:141934327-141934493
ENSG00000081791-20@chr5:141934587-141937197
ENSG00000081870-4@chr1:53928441-53930021
ENSG00000081870-8@chr1:53921768-53923885
ENSG00000082153-12@chr2:200815763-200816324
ENSG00000082153-8@chr2:200813282-200815340
ENSG00000082258-10@chr2:134942675-134946100
ENSG00000082438-14@chr2:164730116-164743686
ENSG00000082438-16@chr2:164728198-164729913
ENSG00000082438-18@chr2:164727145-164727968
ENSG00000082438-20@chr2:164722523-164727105
ENSG00000082438-22@chr2:164722312-164722424
ENSG00000082438-24@chr2:164705106-164722074
ENSG00000082438-26@chr2:164704519-164704951
ENSG00000082438-28@chr2:164703221-164704443
ENSG00000082438-30@chr2:164700757-164703103
ENSG00000082438-32@chr2:164699500-164700521
ENSG00000082438-34@chr2:164695837-164699404
ENSG00000082438-36@chr2:164692398-164694268
ENSG00000082438-38@chr2:164686033-164692220
ENSG00000083223-10@chr9:86341054-86343074
ENSG00000083223-14@chr9:86338950-86340035
ENSG00000083223-22@chr9:86323961-86325333
ENSG00000083223-24@chr9:86322476-86322872
ENSG00000083223-28@chr9:86319059-86319583
ENSG00000083223-34@chr9:86310018-86310705
ENSG00000083223-36@chr9:86309577-86309927
ENSG00000083223-50@chr9:86288745-86301275
ENSG00000083454-12@chr17:3689631-3690069
ENSG00000083454-14@chr17:3688760-3689491
ENSG00000083454-16@chr17:3688106-3688625
ENSG00000083454-24@chr17:3672494-3673870
ENSG00000083454-4@chr17:3691028-3691643
ENSG00000083454-6@chr17:3690681-3690955
ENSG00000083454-8@chr17:3690524-3690604
ENSG00000083457-54@chr17:3723384-3723687
ENSG00000083457-56@chr17:3720403-3723287
ENSG00000083799-10@chr16:50776278-50777824
ENSG00000083799-12@chr16:50777942-50779664
ENSG00000083799-14@chr16:50780045-50781245
ENSG00000083799-16@chr16:50781412-50782324
ENSG00000083799-18@chr16:50782467-50784328
ENSG00000083799-20@chr16:50784452-50786854
ENSG00000083799-22@chr16:50786947-50787785
ENSG00000083799-24@chr16:50787853-50791557
ENSG00000083799-26@chr16:50791691-50792596
ENSG00000083799-36@chr16:50796506-50800819
ENSG00000083838-8@chr19:58479728-58479928
ENSG00000083896-10@chr4:68332848-68333307
ENSG00000083896-12@chr4:68332198-68332793
ENSG00000083896-14@chr4:68330311-68332102
ENSG00000083896-16@chr4:68330120-68330201
ENSG00000083896-18@chr4:68324224-68330001
ENSG00000083896-20@chr4:68322916-68324138
ENSG00000083896-22@chr4:68320206-68322748
ENSG00000083896-24@chr4:68318863-68320122
ENSG00000083896-26@chr4:68318754-68318825
ENSG00000083896-28@chr4:68318582-68318689
ENSG00000083896-30@chr4:68316449-68318518
ENSG00000083896-32@chr4:68314324-68316265
ENSG00000083896-6@chr4:68337451-68337571
ENSG00000083896-8@chr4:68333398-68337026
ENSG00000084070-10@chr1:40406870-40408652
ENSG00000084070-12@chr1:40408739-40409756
ENSG00000084070-14@chr1:40409836-40413015
ENSG00000084070-16@chr1:40413103-40414158
ENSG00000084070-20@chr1:40415382-40416175
ENSG00000084070-22@chr1:40416342-40416779
ENSG00000084070-24@chr1:40417097-40421975
ENSG00000084070-4@chr1:40374224-40374695
ENSG00000084070-6@chr1:40374709-40393416
ENSG00000084070-8@chr1:40393505-40406735
ENSG00000084072-14@chr1:39745499-39748902
ENSG00000084072-20@chr1:39753353-39762516
ENSG00000084090-10@chr2:96192469-96193075
ENSG00000084090-8@chr2:96193161-96193241
ENSG00000084463-12@chr12:14793923-14794536
ENSG00000084623-20@chr1:32231020-32231114
ENSG00000084652-12@chr1:32192431-32192656
ENSG00000084652-16@chr1:32193301-32194064
ENSG00000085224-36@chrX:77633713-77634593
ENSG00000085231-4@chr5:69366596-69369462
ENSG00000085662-14@chr7:134447382-134447979
ENSG00000085733-14@chr11:70419857-70420399
ENSG00000085733-32@chr11:70435160-70435465
ENSG00000085788-14@chr8:38245951-38246232
ENSG00000085832-16@chr1:51448136-51461090
ENSG00000085832-18@chr1:51447106-51448045
ENSG00000085832-46@chr1:51361356-51363865
ENSG00000085832-48@chr1:51356847-51361170
ENSG00000085872-28@chr19:16520266-16520363
ENSG00000085872-30@chr19:16519716-16520148
ENSG00000085872-32@chr19:16519353-16519620
ENSG00000085978-28@chr2:233289975-233290247
ENSG00000085998-18@chr1:46193640-46193854
ENSG00000085998-20@chr1:46193389-46193563
ENSG00000086061-10@chr9:33034331-33036573
ENSG00000086061-12@chr9:33036690-33037014
ENSG00000086061-14@chr9:33037116-33038684
ENSG00000086061-4@chr9:33026991-33029884
ENSG00000086061-6@chr9:33029990-33030439
ENSG00000086061-8@chr9:33030668-33034215
ENSG00000086062-10@chr9:33113587-33113773
ENSG00000086062-4@chr9:33120607-33135188
ENSG00000086062-6@chr9:33116114-33120418
ENSG00000086062-8@chr9:33113879-33115990
ENSG00000086102-10@chr9:33307300-33311105
ENSG00000086102-44@chr9:33364775-33366628
ENSG00000086232-34@chr7:6023747-6024675
ENSG00000086504-6@chr16:368636-369067
ENSG00000086589-14@chr5:150694241-150695505
ENSG00000086589-18@chr5:150693027-150693218
ENSG00000086619-14@chr1:236235836-236236277
ENSG00000086666-10@chr15:80120499-80121711
ENSG00000086666-12@chr15:80121821-80122699
ENSG00000086666-14@chr15:80122801-80131179
ENSG00000086758-162@chrX:53533412-53534006
ENSG00000087074-2@chr19:48875091-48875613
ENSG00000087077-12@chr7:100870744-100871060
ENSG00000087077-14@chr7:100871178-100871542
ENSG00000087086-2@chr19:48965610-48965769
ENSG00000087086-4@chr19:48965917-48966280
ENSG00000087086-6@chr19:48966407-48966582
ENSG00000087087-10@chr7:100882242-100884069
ENSG00000087087-16@chr7:100884839-100884922
ENSG00000087087-34@chr7:100887860-100888041
ENSG00000087087-36@chr7:100888144-100888256
ENSG00000087087-38@chr7:100888384-100888473
ENSG00000087087-6@chr7:100881414-100881658
ENSG00000087088-10@chr19:48961095-48961531
ENSG00000087088-4@chr19:48955600-48955686
ENSG00000087088-6@chr19:48955834-48956197
ENSG00000087095-4@chr17:28048002-28122602
ENSG00000087191-8@chr17:63829950-63830132
ENSG00000087206-8@chr5:176969292-176969600
ENSG00000087266-10@chr4:2824731-2825125
ENSG00000087269-32@chr4:2939344-2939526
ENSG00000087269-36@chr4:2938328-2938833
ENSG00000087274-14@chr4:2898532-2899258
ENSG00000087274-16@chr4:2899436-2904763
ENSG00000087274-18@chr4:2904945-2907742
ENSG00000087365-18@chr11:66058406-66058829
ENSG00000087460-10@chr20:58890736-58891726
ENSG00000087460-12@chr20:58891866-58895611
ENSG00000087502-20@chr12:29343283-29345442
ENSG00000087502-22@chr12:29341817-29343119
ENSG00000088038-38@chr19:54154049-54155257
ENSG00000088205-14@chr2:117822262-117824568
ENSG00000088205-16@chr2:117824709-117824939
ENSG00000088205-20@chr2:117825600-117826268
ENSG00000088205-22@chr2:117826383-117828948
ENSG00000088205-24@chr2:117829006-117829288
ENSG00000088205-26@chr2:117829467-117830581
ENSG00000088247-38@chr19:6414121-6415026
ENSG00000088247-40@chr19:6413739-6414114
ENSG00000088247-42@chr19:6413573-6413732
ENSG00000088448-12@chr13:110880113-110883536
ENSG00000088448-6@chr13:110894203-110906032
ENSG00000088448-8@chr13:110893264-110894108
ENSG00000088930-18@chr20:21332441-21333543
ENSG00000088930-32@chr20:21344209-21346414
ENSG00000089006-14@chr20:17950397-17951499
ENSG00000089006-22@chr20:17947646-17948889
ENSG00000089006-24@chr20:17943196-17947483
ENSG00000089006-4@chr20:17957038-17968047
ENSG00000089006-8@chr20:17954118-17955364
ENSG00000089053-16@chr12:121331429-121335532
ENSG00000089053-18@chr12:121330703-121331346
ENSG00000089053-20@chr12:121328498-121330582
ENSG00000089053-22@chr12:121327232-121328315
ENSG00000089053-30@chr12:121318425-121318500
ENSG00000089053-8@chr12:121346032-121346895
ENSG00000089094-18@chr12:121532960-121534496
ENSG00000089094-56@chr12:121430164-121430290
ENSG00000089127-10@chr12:112917755-112918596
ENSG00000089154-30@chr12:120168301-120170168
ENSG00000089154-40@chr12:120162059-120162846
ENSG00000089154-44@chr12:120160256-120161489
ENSG00000089280-12@chr16:31185180-31186801
ENSG00000089280-14@chr16:31186837-31188324
ENSG00000089280-16@chr16:31188358-31189119
ENSG00000089280-18@chr16:31189227-31189664
ENSG00000089280-22@chr16:31190142-31190274
ENSG00000089280-24@chr16:31190399-31190741
ENSG00000089280-6@chr16:31182665-31183857
ENSG00000089327-14@chr19:35166172-35166250
ENSG00000089335-6@chr19:34682898-34683151
ENSG00000089351-18@chr19:35013369-35013540
ENSG00000089597-10@chr11:62634376-62634820
ENSG00000089597-12@chr11:62633515-62634309
ENSG00000089693-10@chr12:6750008-6750144
ENSG00000089693-8@chr12:6750306-6750712
ENSG00000089737-10@chr14:94055185-94057821
ENSG00000089737-12@chr14:94053128-94054995
ENSG00000089737-8@chr14:94057898-94060097
ENSG00000089775-2@chr14:64487197-64490360
ENSG00000089818-10@chr12:8092785-8092871
ENSG00000089818-14@chr12:8095657-8096041
ENSG00000089818-6@chr12:8090300-8091768
ENSG00000089818-8@chr12:8091851-8092675
ENSG00000089820-10@chrX:153919687-153920625
ENSG00000089820-12@chrX:153919284-153919566
ENSG00000089820-20@chrX:153913303-153913408
ENSG00000089820-22@chrX:153913052-153913217
ENSG00000089820-24@chrX:153912803-153913023
ENSG00000089820-30@chrX:153910835-153910921
ENSG00000089820-34@chrX:153910405-153910505
ENSG00000089820-36@chrX:153910086-153910170
ENSG00000090006-28@chr19:40608604-40609529
ENSG00000090006-44@chr19:40613530-40613915
ENSG00000090006-60@chr19:40623733-40623935
ENSG00000090060-10@chr14:96527540-96527952
ENSG00000090060-12@chr14:96528007-96531474
ENSG00000090060-14@chr14:96531694-96532330
ENSG00000090060-16@chr14:96532421-96532510
ENSG00000090060-18@chr14:96532669-96534490
ENSG00000090060-20@chr14:96534606-96535878
ENSG00000090060-22@chr14:96536000-96536975
ENSG00000090060-24@chr14:96537061-96542242
ENSG00000090060-26@chr14:96542297-96542773
ENSG00000090060-28@chr14:96542894-96544148
ENSG00000090060-34@chr14:96552623-96555846
ENSG00000090060-36@chr14:96555948-96556174
ENSG00000090061-8@chr14:99500872-99501355
ENSG00000090097-22@chr3:51958153-51958789
ENSG00000090104-2@chr1:192575930-192576284
ENSG00000090104-4@chr1:192576366-192576773
ENSG00000090104-6@chr1:192576836-192578221
ENSG00000090104-8@chr1:192578449-192579136
ENSG00000090238-4@chr16:30094898-30095102
ENSG00000090238-6@chr16:30092800-30094761
ENSG00000090273-12@chr1:26942777-26942870
ENSG00000090273-16@chr1:26945474-26945567
ENSG00000090316-18@chr4:1336995-1338421
ENSG00000090339-10@chr19:10284658-10284782
ENSG00000090339-6@chr19:10283754-10284032
ENSG00000090372-16@chr19:46727692-46727893
ENSG00000090372-30@chr19:46722073-46722241
ENSG00000090520-6@chr3:186575938-186577667
ENSG00000090520-8@chr3:186577801-186581370
ENSG00000090581-14@chr16:1362535-1362610
ENSG00000090581-6@chr16:1361798-1361871
ENSG00000090615-30@chr12:132782494-132784028
ENSG00000090615-42@chr12:132774321-132775113
ENSG00000090621-10@chr1:39569690-39569862
ENSG00000090621-12@chr1:39568940-39569594
ENSG00000090621-14@chr1:39567847-39568801
ENSG00000090621-16@chr1:39565379-39567750
ENSG00000090621-18@chr1:39564774-39565105
ENSG00000090621-20@chr1:39564543-39564685
ENSG00000090621-22@chr1:39563923-39564422
ENSG00000090621-24@chr1:39563742-39563835
ENSG00000090621-26@chr1:39562417-39563613
ENSG00000090621-28@chr1:39562204-39562322
ENSG00000090621-30@chr1:39561788-39562072
ENSG00000090621-32@chr1:39561123-39561700
ENSG00000090621-8@chr1:39570003-39571233
ENSG00000090674-10@chr19:7527629-7527863
ENSG00000090686-12@chr1:21748272-21751506
ENSG00000090686-24@chr1:21724096-21728564
ENSG00000090686-26@chr1:21721765-21723897
ENSG00000090686-28@chr1:21721167-21721649
ENSG00000090686-36@chr1:21706188-21706466
ENSG00000090686-54@chr1:21679440-21680807
ENSG00000090861-12@chr16:70268380-70269617
ENSG00000090861-24@chr16:70259187-70261043
ENSG00000090861-26@chr16:70258218-70258979
ENSG00000090861-28@chr16:70255837-70258032
ENSG00000090861-38@chr16:70253382-70253713
ENSG00000090863-34@chr16:74469064-74469984
ENSG00000090863-36@chr16:74467849-74468945
ENSG00000090863-40@chr16:74463480-74465675
ENSG00000090863-42@chr16:74462631-74463355
ENSG00000090863-54@chr16:74452132-74453169
ENSG00000091409-20@chr2:172476514-172479640
ENSG00000091409-22@chr2:172479740-172479989
ENSG00000091409-24@chr2:172480052-172484781
ENSG00000091409-26@chr2:172484943-172485120
ENSG00000091409-28@chr2:172485265-172487022
ENSG00000091409-38@chr2:172488039-172488125
ENSG00000091409-40@chr2:172488229-172489484
ENSG00000091409-42@chr2:172489659-172491023
ENSG00000091409-44@chr2:172491123-172491220
ENSG00000091409-46@chr2:172491332-172491424
ENSG00000091409-48@chr2:172491524-172497974
ENSG00000091409-50@chr2:172498101-172501771
ENSG00000091409-52@chr2:172501877-172504090
ENSG00000091490-12@chr4:25830157-25832994
ENSG00000091490-16@chr4:25819941-25821995
ENSG00000091490-26@chr4:25788365-25790454
ENSG00000091490-28@chr4:25784291-25788223
ENSG00000091490-34@chr4:25777892-25779075
ENSG00000091490-36@chr4:25776361-25777788
ENSG00000091490-44@chr4:25759069-25765325
ENSG00000091490-50@chr4:25756909-25757533
ENSG00000091490-52@chr4:25748565-25756858
ENSG00000091490-8@chr4:25833570-25835196
ENSG00000091527-10@chr3:133587172-133587895
ENSG00000091527-12@chr3:133588044-133588352
ENSG00000091542-2@chr17:18185014-18194954
ENSG00000091592-12@chr17:5539586-5541856
ENSG00000091640-12@chr17:4959644-4959718
ENSG00000092010-14@chr14:24138118-24138195
ENSG00000092094-14@chr14:20447995-20448105
ENSG00000092094-16@chr14:20447691-20447903
ENSG00000092094-4@chr14:20452150-20452328
ENSG00000092094-6@chr14:20449267-20451973
ENSG00000092094-8@chr14:20449014-20449170
ENSG00000092096-10@chr14:23348307-23348505
ENSG00000092098-16@chr14:24150449-24150597
ENSG00000092098-18@chr14:24150889-24151130
ENSG00000092098-20@chr14:24151380-24151484
ENSG00000092098-22@chr14:24151671-24151785
ENSG00000092098-34@chr14:24157639-24157831
ENSG00000092098-36@chr14:24158012-24158141
ENSG00000092108-30@chr14:30675066-30694772
ENSG00000092108-34@chr14:30700259-30702295
ENSG00000092108-38@chr14:30705886-30707989
ENSG00000092108-40@chr14:30708066-30715923
ENSG00000092148-52@chr14:31123048-31127784
ENSG00000092148-54@chr14:31121506-31122913
ENSG00000092199-14@chr14:21211307-21211339
ENSG00000092199-6@chr14:21230367-21230957
ENSG00000092201-42@chr14:21358003-21358314
ENSG00000092529-24@chr15:42402136-42402793
ENSG00000092529-50@chr15:42411771-42412085
ENSG00000092531-4@chr15:42512997-42513173
ENSG00000092758-56@chr20:62835954-62836186
ENSG00000092758-58@chr20:62836334-62836477
ENSG00000092758-60@chr20:62836533-62837082
ENSG00000092820-10@chr6:158784728-158785308
ENSG00000092820-14@chr6:158776505-158783519
ENSG00000092820-16@chr6:158771408-158776407
ENSG00000092820-18@chr6:158770895-158771243
ENSG00000092820-20@chr6:158769945-158770763
ENSG00000092820-22@chr6:158769419-158769783
ENSG00000092820-24@chr6:158767513-158769325
ENSG00000092820-26@chr6:158767079-158767260
ENSG00000092820-6@chr6:158787204-158789287
ENSG00000092820-8@chr6:158785584-158787107
ENSG00000092841-10@chr12:56160652-56161386
ENSG00000092841-8@chr12:56160329-56160625
ENSG00000092929-12@chr17:75842614-75842856
ENSG00000092929-14@chr17:75841002-75842432
ENSG00000092929-20@chr17:75840330-75840506
ENSG00000092929-22@chr17:75840111-75840224
ENSG00000092929-24@chr17:75839943-75840017
ENSG00000092929-38@chr17:75835778-75835854
ENSG00000092929-42@chr17:75835064-75835408
ENSG00000092929-44@chr17:75834717-75834919
ENSG00000092929-52@chr17:75831349-75832965
ENSG00000092929-54@chr17:75831170-75831242
ENSG00000092929-62@chr17:75828984-75830027
ENSG00000094631-22@chrX:48814741-48814833
ENSG00000094631-26@chrX:48815052-48815383
ENSG00000094631-30@chrX:48815643-48815883
ENSG00000094914-10@chr12:53314850-53315093
ENSG00000094914-12@chr12:53314442-53314750
ENSG00000094914-20@chr12:53308816-53308959
ENSG00000094914-28@chr12:53307930-53308050
ENSG00000094914-30@chr12:53307714-53307844
ENSG00000094914-6@chr12:53315427-53315726
ENSG00000094914-8@chr12:53315141-53315334
ENSG00000094975-26@chr1:172577560-172577763
ENSG00000094975-28@chr1:172577820-172578297
ENSG00000094975-44@chr1:172602219-172602695
ENSG00000094975-6@chr1:172551627-172553259
ENSG00000094975-8@chr1:172553371-172555868
ENSG00000095015-14@chr5:56872032-56872640
ENSG00000095015-18@chr5:56873006-56875031
ENSG00000095015-36@chr5:56887521-56888225
ENSG00000095059-10@chr19:12679923-12680160
ENSG00000095059-14@chr19:12679544-12679622
ENSG00000095059-18@chr19:12677212-12677290
ENSG00000095059-20@chr19:12676143-12677098
ENSG00000095066-36@chr19:12765082-12765689
ENSG00000095066-6@chr19:12773045-12774560
ENSG00000095139-22@chr11:118600712-118601321
ENSG00000095139-4@chr11:118573784-118581245
ENSG00000095319-46@chr9:128987718-128988046
ENSG00000095397-8@chr9:114425138-114426210
ENSG00000095564-10@chr10:91942569-91951402
ENSG00000095564-12@chr10:91951567-91953736
ENSG00000095564-14@chr10:91953874-91956527
ENSG00000095564-20@chr10:91959155-91959784
ENSG00000095564-24@chr10:91960155-91962537
ENSG00000095564-28@chr10:91964202-91966636
ENSG00000095564-30@chr10:91966758-91980453
ENSG00000095564-38@chr10:91982762-91984200
ENSG00000095564-52@chr10:91997752-92008122
ENSG00000095564-74@chr10:92026752-92027129
ENSG00000095574-2@chr10:122996177-122998492
ENSG00000095585-10@chr10:96227567-96230793
ENSG00000095585-12@chr10:96223990-96227409
ENSG00000095585-14@chr10:96216735-96223825
ENSG00000095585-16@chr10:96215390-96216652
ENSG00000095585-18@chr10:96209908-96215320
ENSG00000095585-20@chr10:96207900-96209837
ENSG00000095585-24@chr10:96204617-96207010
ENSG00000095585-28@chr10:96201059-96204056
ENSG00000095585-34@chr10:96192093-96196907
ENSG00000095585-6@chr10:96239165-96242734
ENSG00000095585-8@chr10:96230835-96239132
ENSG00000095787-18@chr10:28610822-28611773
ENSG00000095787-4@chr10:28534035-28535543
ENSG00000095906-6@chr16:1786656-1786737
ENSG00000095906-8@chr16:1786956-1787676
ENSG00000096093-12@chr6:52452771-52454094
ENSG00000096384-10@chr6:44250600-44251047
ENSG00000096384-12@chr6:44251214-44251417
ENSG00000096384-14@chr6:44251609-44251736
ENSG00000096384-16@chr6:44251885-44251998
ENSG00000096384-18@chr6:44252268-44253044
ENSG00000096384-20@chr6:44253379-44253488
ENSG00000096384-4@chr6:44249584-44249674
ENSG00000096384-6@chr6:44249835-44250020
ENSG00000096384-8@chr6:44250155-44250290
ENSG00000096433-102@chr6:33690199-33690916
ENSG00000096433-104@chr6:33691110-33691614
ENSG00000096433-108@chr6:33691929-33692727
ENSG00000096433-110@chr6:33692894-33693544
ENSG00000096433-40@chr6:33670816-33671164
ENSG00000096433-42@chr6:33671307-33672028
ENSG00000096433-54@chr6:33677090-33677503
ENSG00000096433-78@chr6:33684944-33685358
ENSG00000096433-80@chr6:33685534-33685642
ENSG00000096433-94@chr6:33688168-33688238
ENSG00000096717-4@chr10:67887534-67888881
ENSG00000096746-12@chr10:68341310-68341584
ENSG00000096746-14@chr10:68341681-68341758
ENSG00000096746-16@chr10:68341852-68341977
ENSG00000096746-4@chr10:68337997-68338502
ENSG00000096746-6@chr10:68338688-68339139
ENSG00000097033-10@chr1:86724406-86728402
ENSG00000099326-2@chr19:58570528-58570993
ENSG00000099326-8@chr19:58563261-58569271
ENSG00000099330-12@chr19:17228611-17228802
ENSG00000099330-4@chr19:17226870-17226993
ENSG00000099331-16@chr19:17162467-17162987
ENSG00000099331-32@chr19:17183869-17184864
ENSG00000099331-58@chr19:17202884-17203146
ENSG00000099331-68@chr19:17206785-17207112
ENSG00000099331-74@chr19:17210381-17210714
ENSG00000099331-78@chr19:17211783-17211894
ENSG00000099381-26@chr16:30980195-30980484
ENSG00000099381-28@chr16:30980658-30980738
ENSG00000099622-4@chr19:1271247-1271328
ENSG00000099622-8@chr19:1272441-1272968
ENSG00000099783-10@chr19:8463687-8465323
ENSG00000099783-12@chr19:8465516-8466234
ENSG00000099783-14@chr19:8466389-8467534
ENSG00000099797-16@chr19:14564859-14564948
ENSG00000099797-18@chr19:14564993-14565065
ENSG00000099821-32@chr19:618587-618704
ENSG00000099821-34@chr19:617850-618487
ENSG00000099821-36@chr19:617656-617776
ENSG00000099840-16@chr19:2099031-2099254
ENSG00000099840-8@chr19:2098128-2098286
ENSG00000099860-2@chr19:2476403-2476528
ENSG00000099860-4@chr19:2476631-2477028
ENSG00000099860-6@chr19:2477411-2477487
ENSG00000099875-10@chr19:2043198-2043502
ENSG00000099875-12@chr19:2042871-2043123
ENSG00000099875-14@chr19:2042663-2042765
ENSG00000099875-16@chr19:2042523-2042606
ENSG00000099875-20@chr19:2041205-2041839
ENSG00000099875-22@chr19:2040178-2041039
ENSG00000099875-24@chr19:2039857-2040132
ENSG00000099875-4@chr19:2046469-2046521
ENSG00000099875-6@chr19:2046284-2046366
ENSG00000099875-8@chr19:2043583-2046185
ENSG00000099899-16@chr22:20113562-20113685
ENSG00000099899-20@chr22:20113008-20113117
ENSG00000099899-6@chr22:20115448-20115671
ENSG00000099899-8@chr22:20115080-20115265
ENSG00000099901-12@chr22:20126628-20126951
ENSG00000099904-12@chr22:20140218-20140616
ENSG00000099949-36@chr22:20996113-20996695
ENSG00000099949-38@chr22:20996802-20996885
ENSG00000099956-16@chr22:23833704-23834140
ENSG00000099958-10@chr22:23836963-23837062
ENSG00000099958-12@chr22:23834933-23836871
ENSG00000099958-4@chr22:23838446-23838563
ENSG00000099958-6@chr22:23837855-23838351
ENSG00000099958-8@chr22:23837155-23837658
ENSG00000099991-68@chr22:24171996-24176110
ENSG00000099995-10@chr22:30342351-30342804
ENSG00000099995-12@chr22:30341886-30342199
ENSG00000100023-18@chr22:21682527-21683181
ENSG00000100023-34@chr22:21693873-21694592
ENSG00000100023-36@chr22:21694666-21694754
ENSG00000100023-38@chr22:21694818-21694936
ENSG00000100023-40@chr22:21695071-21695393
ENSG00000100023-42@chr22:21695497-21696884
ENSG00000100023-6@chr22:21669963-21670565
ENSG00000100038-28@chr22:21959233-21959586
ENSG00000100055-10@chr22:37297683-37299225
ENSG00000100055-12@chr22:37299307-37300069
ENSG00000100055-16@chr22:37300190-37300906
ENSG00000100055-18@chr22:37301020-37303253
ENSG00000100055-20@chr22:37303403-37309211
ENSG00000100055-22@chr22:37309324-37309967
ENSG00000100055-24@chr22:37310033-37310987
ENSG00000100055-26@chr22:37311065-37311455
ENSG00000100055-28@chr22:37311528-37312019
ENSG00000100055-8@chr22:37296066-37297563
ENSG00000100075-8@chr22:19177205-19177726
ENSG00000100083-8@chr22:37617049-37618447
ENSG00000100099-16@chr22:26466105-26466225
ENSG00000100099-18@chr22:26465552-26466050
ENSG00000100151-22@chr22:38073824-38074306
ENSG00000100151-8@chr22:38067771-38068071
ENSG00000100162-12@chr22:41939197-41940138
ENSG00000100201-22@chr22:38488116-38492055
ENSG00000100219-4@chr22:28799154-28799959
ENSG00000100219-8@chr22:28796193-28797076
ENSG00000100226-10@chr22:38721866-38724296
ENSG00000100226-12@chr22:38724412-38726005
ENSG00000100226-16@chr22:38726441-38727212
ENSG00000100226-20@chr22:38728162-38729461
ENSG00000100226-24@chr22:38730702-38734323
ENSG00000100226-4@chr22:38708957-38715906
ENSG00000100226-6@chr22:38716088-38716651
ENSG00000100226-8@chr22:38717001-38721741
ENSG00000100227-18@chr22:42585317-42585793
ENSG00000100227-20@chr22:42585016-42585211
ENSG00000100239-24@chr22:50436453-50436987
ENSG00000100239-26@chr22:50437069-50437505
ENSG00000100239-36@chr22:50439858-50439960
ENSG00000100239-40@chr22:50441027-50443865
ENSG00000100241-10@chr22:50466711-50467337
ENSG00000100241-12@chr22:50466483-50466604
ENSG00000100241-52@chr22:50459667-50459951
ENSG00000100241-54@chr22:50459393-50459469
ENSG00000100241-58@chr22:50456674-50457033
ENSG00000100241-66@chr22:50455143-50455223
ENSG00000100242-18@chr22:38741572-38742300
ENSG00000100242-20@chr22:38741051-38741493
ENSG00000100242-22@chr22:38740433-38741006
ENSG00000100242-24@chr22:38739944-38740266
ENSG00000100242-26@chr22:38739427-38739721
ENSG00000100242-28@chr22:38738989-38739341
ENSG00000100242-30@chr22:38738755-38738872
ENSG00000100242-32@chr22:38738266-38738586
ENSG00000100242-34@chr22:38736381-38738037
ENSG00000100258-12@chr22:50505538-50505673
ENSG00000100258-14@chr22:50505335-50505402
ENSG00000100258-16@chr22:50505154-50505228
ENSG00000100258-22@chr22:50504452-50504558
ENSG00000100258-8@chr22:50506214-50506284
ENSG00000100263-2@chr22:29264219-29265478
ENSG00000100263-6@chr22:29260614-29260701
ENSG00000100288-12@chr22:50580272-50580357
ENSG00000100288-14@chr22:50580083-50580189
ENSG00000100288-16@chr22:50579831-50579973
ENSG00000100288-4@chr22:50581863-50582248
ENSG00000100288-6@chr22:50581554-50581748
ENSG00000100288-8@chr22:50580661-50581419
ENSG00000100297-30@chr22:35421461-35423213
ENSG00000100297-32@chr22:35423342-35424153
ENSG00000100299-14@chr22:50625465-50625578
ENSG00000100299-4@chr22:50627053-50627165
ENSG00000100299-6@chr22:50626761-50626833
ENSG00000100307-10@chr22:39134049-39134400
ENSG00000100307-4@chr22:39141437-39149788
ENSG00000100307-6@chr22:39138703-39141370
ENSG00000100307-8@chr22:39134753-39138635
ENSG00000100325-30@chr22:29793491-29793576
ENSG00000100345-74@chr22:36285330-36285657
ENSG00000100359-10@chr22:40404665-40405140
ENSG00000100359-16@chr22:40406224-40406437
ENSG00000100359-18@chr22:40406663-40407016
ENSG00000100359-20@chr22:40407072-40407200
ENSG00000100359-22@chr22:40407329-40407412
ENSG00000100359-24@chr22:40407569-40407788
ENSG00000100359-26@chr22:40407844-40408070
ENSG00000100359-28@chr22:40408121-40408276
ENSG00000100359-32@chr22:40408698-40408793
ENSG00000100359-34@chr22:40408843-40408932
ENSG00000100359-36@chr22:40409019-40409249
ENSG00000100360-12@chr22:36763014-36763918
ENSG00000100360-14@chr22:36758410-36762903
ENSG00000100360-8@chr22:36766198-36767305
ENSG00000100368-10@chr22:36929808-36930374
ENSG00000100368-12@chr22:36930511-36930654
ENSG00000100368-18@chr22:36933995-36935350
ENSG00000100368-22@chr22:36935688-36936548
ENSG00000100368-24@chr22:36936653-36937376
ENSG00000100368-26@chr22:36938500-36939191
ENSG00000100368-6@chr22:36926178-36929401
ENSG00000100368-8@chr22:36929560-36929638
ENSG00000100376-10@chr22:45328476-45330602
ENSG00000100387-2@chr22:40951477-40953554
ENSG00000100401-16@chr22:41256106-41256190
ENSG00000100401-24@chr22:41249818-41251006
ENSG00000100412-12@chr22:41515993-41517526
ENSG00000100412-14@chr22:41517632-41518480
ENSG00000100412-30@chr22:41526454-41527287
ENSG00000100416-10@chr22:46350464-46352120
ENSG00000100416-12@chr22:46352175-46352263
ENSG00000100416-14@chr22:46352331-46353766
ENSG00000100416-16@chr22:46353868-46355443
ENSG00000100416-18@chr22:46355589-46355989
ENSG00000100416-20@chr22:46356073-46356841
ENSG00000100417-8@chr22:41584059-41584280
ENSG00000100418-10@chr22:41601191-41603258
ENSG00000100429-12@chr22:50249455-50249634
ENSG00000100429-14@chr22:50249169-50249327
ENSG00000100429-16@chr22:50248891-50249102
ENSG00000100429-18@chr22:50248752-50248830
ENSG00000100429-20@chr22:50248473-50248661
ENSG00000100429-22@chr22:50248293-50248365
[truncated: 7,717 more rows]

## Sheet: MMRF_IR_events_information
Table S1. Demographic data, IR events and IR-neoAg information for MMRF cohort samples.
sampleid	patientid	RNAseq_id	demographic.cause_of_death	demographic.race	diagnoses.age_at_diagnosis	diagnoses.tumor_stage	OS	OS.time	sex	Intron_Num	IR-neoantigen
MMRF_1021_1_BM_CD138pos_T2_TSMRU_L01873	MMRF_1021	SRR1567003		white	54.2	I	0	1932	female	45	405
MMRF_1029_1_BM_CD138pos_T1_TSMRU_L02334	MMRF_1029	SRR1567004		white	46.7	I	0	995	male	113	1349
MMRF_1030_1_BM_CD138pos_T1_TSMRU_L02331	MMRF_1030	SRR1567005		white	66	I	0	1984	female	55	538
MMRF_1045_1_BM_CD138pos_T2_TSMRU_L02833	MMRF_1045	SRR1567006		black or african american	81.4		0	609	female	115	883
MMRF_1048_1_BM_CD138pos_T2_TSMRU_L02834	MMRF_1048	SRR1567007		white	53.5	I	0	1792	female	605	5795
MMRF_1085_3_BM_CD138pos_T1_TSMRU_L03471	MMRF_1085	SRR1567008	Cancer Related	white	60.6	II	1	1470	male	1278	12357
MMRF_1098_1_BM_CD138pos_T2_TSMRU_L02835	MMRF_1098	SRR1567009		black or african american	49.8	II	0	1748	male	1307	14213
MMRF_1108_1_BM_CD138pos_T1_TSMRU_L02339	MMRF_1108	SRR1567010	Not Cancer Related	white	85.4	III	1	1616	female	736	9190
MMRF_1131_2_BM_CD138pos_T2_TSMRU_L03472	MMRF_1131	SRR1567011		white	41.5	II	0	444	female	487	5943
MMRF_1148_1_BM_CD138pos_T3_TSMRU_L01344	MMRF_1148	SRR1567012	Cancer Related	white	71.3	II	1	270	female	409	4323
MMRF_1164_1_BM_CD138pos_T1_TSMRU_L02340	MMRF_1164	SRR1567013	Not Cancer Related	white	70.2	III	1	372	female	1384	16424
MMRF_1167_1_BM_CD138pos_T2_TSMRU_L02836	MMRF_1167	SRR1567014	Not Cancer Related	white	74.3	II	1	950	male	2102	21459
MMRF_1178_1_BM_CD138pos_T3_TSMRU_L01865	MMRF_1178	SRR1567015		white	60.9	III	0	1593	male	376	3717
MMRF_1201_1_BM_CD138pos_T2_TSMRU_L02825	MMRF_1201	SRR1567016		white	67.3	II	0	1694	female	2225	29446
MMRF_1216_1_BM_CD138pos_T3_TSMRU_L01348	MMRF_1216	SRR1567017	Cancer Related	white	71.8	II	1	1345	female	344	2233
MMRF_1219_2_BM_CD138pos_T2_TSMRU_L03470	MMRF_1219	SRR1567018		white	70.1	III	0	1629	female	838	9910
MMRF_1235_1_BM_CD138pos_T1_TSMRU_L02338	MMRF_1235	SRR1567019		white	56.2	II	0	1571	male	961	9331
MMRF_1250_1_BM_CD138pos_T1_TSMRU_L02341	MMRF_1250	SRR1567020		white	59.2	I	0	1524	male	1109	11867
MMRF_1277_1_BM_CD138pos_T2_TSMRU_L01340	MMRF_1277	SRR1567021	Cancer Related	white	56.1	III	1	150	male	612	5526
MMRF_1286_1_BM_CD138pos_T2_TSMRU_L02837	MMRF_1286	SRR1567022		white	74.3	I	0	1510	male	1722	19920
MMRF_1308_1_BM_CD138pos_T1_TSMRU_L02335	MMRF_1308	SRR1567023		black or african american	53.3	I	0	1524	male	908	9689
MMRF_1309_1_BM_CD138pos_T2_TSMRU_L02832	MMRF_1309	SRR1567024		white	83.8	II	0	1441	female	570	7501
MMRF_1318_1_BM_CD138pos_T2_TSMRU_L01870	MMRF_1318	SRR1567025		white	85.5	III	0	1457	male	238	2395
MMRF_1323_1_BM_CD138pos_T3_TSMRU_L01035	MMRF_1323	SRR1567026		white	73.6	II	0	1455	female	453	4730
MMRF_1324_1_BM_CD138pos_T3_TSMRU_L01339	MMRF_1324	SRR1567027		asian	61.7	II	0	1537	male	650	6093
MMRF_1349_1_BM_CD138pos_T3_TSMRU_L01345	MMRF_1349	SRR1567028	Not Cancer Related	black or african american	85.1	III	1	1150	male	309	3177
MMRF_1355_1_BM_CD138pos_T2_TSMRU_L01871	MMRF_1355	SRR1567029		black or african american	75	I	0	1464	male	421	4594
MMRF_1358_1_BM_CD138pos_T1_TSMRU_L02337	MMRF_1358	SRR1567030		black or african american	74.7	II	0	523	female	513	5996
MMRF_1361_1_BM_CD138pos_T2_TSMRU_L01872	MMRF_1361	SRR1567031	Not Cancer Related	white	67.4	III	1	207	male	1156	11725
MMRF_1380_2_BM_CD138pos_T3_TSMRU_L03466	MMRF_1380	SRR1567032		black or african american	63.1	II	0	1429	male	1022	12600
MMRF_1392_1_BM_CD138pos_T3_TSMRU_L01341	MMRF_1392	SRR1567033	Not Cancer Related	other	41.8	I	1	769	male	1048	9297
MMRF_1393_1_BM_CD138pos_T3_TSMRU_L01343	MMRF_1393	SRR1567034		white	58.5	II	0	1476	female	979	8738
MMRF_1401_1_BM_CD138pos_T3_TSMRU_L01866	MMRF_1401	SRR1567035	Cancer Related	white	82.9	II	1	575	male	1981	23535
MMRF_1413_1_BM_CD138pos_T3_TSMRU_L01342	MMRF_1413	SRR1567036		white	71.6	III	0	1380	male	437	3553
MMRF_1424_1_BM_CD138pos_T3_TSMRU_L01331	MMRF_1424	SRR1567037		white	40.5	III	0	1446	female	541	4991
MMRF_1425_1_BM_CD138pos_T3_TSMRU_L01332	MMRF_1425	SRR1567038	Not Cancer Related	black or african american	75	III	1	1260	male	602	6663
MMRF_1426_1_BM_CD138pos_T3_TSMRU_L01323	MMRF_1426	SRR1567039		white	59.4	I	0	1386	female	720	6914
MMRF_1432_1_BM_CD138pos_T3_TSMRU_L01346	MMRF_1432	SRR1567040	Not Cancer Related	white	67.8	III	1	401	male	1077	12332
MMRF_1433_1_BM_CD138pos_T3_TSMRU_L01327	MMRF_1433	SRR1567041		white	55.8	I	0	1429	male	408	3693
MMRF_1434_1_BM_CD138pos_T3_TSMRU_L01328	MMRF_1434	SRR1567042		black or african american	61.9	II	0	1372	female	654	6493
MMRF_1436_1_BM_CD138pos_T3_TSMRU_L01329	MMRF_1436	SRR1567043		white	64.5	I	0	1333	male	380	3458
MMRF_1439_1_BM_CD138pos_T3_TSMRU_L01333	MMRF_1439	SRR1567044		black or african american	50	I	0	253	female	1154	13443
MMRF_1445_1_BM_CD138pos_T3_TSMRU_L01326	MMRF_1445	SRR1567045		white	77.4	III	0	184	female	1251	14688
MMRF_1446_1_BM_CD138pos_T3_TSMRU_L01324	MMRF_1446	SRR1567046		white	68.9	I	0	1430	male	1134	11897
MMRF_1447_1_BM_CD138pos_T3_TSMRU_L01325	MMRF_1447	SRR1567047		white	71.3	II	0	1421	male	1138	10578
MMRF_1450_1_BM_CD138pos_T3_TSMRU_L01334	MMRF_1450	SRR1567048	Not Cancer Related	white	69.8	II	1	16	female	900	9677
MMRF_1451_1_BM_CD138pos_T3_TSMRU_L01335	MMRF_1451	SRR1567049	Cancer Related	white	65.4	III	1	154	male	2041	19705
MMRF_1453_1_BM_CD138pos_T1_TSMRU_L02342	MMRF_1453	SRR1567050		white	51.7	II	0	773	male	484	5699
MMRF_1454_1_BM_CD138pos_T3_TSMRU_L01336	MMRF_1454	SRR1567051		white	53.8	II	0	1331	female	644	5450
MMRF_1460_1_BM_CD138pos_T3_TSMRU_L01337	MMRF_1460	SRR1567052		black or african american	85.7	III	0	257	male	672	6462
MMRF_1461_1_BM_CD138pos_T3_TSMRU_L01338	MMRF_1461	SRR1567053	Not Cancer Related	white	71.5	II	1	1033	male	541	4980
MMRF_1462_1_BM_CD138pos_T1_TSMRU_L02343	MMRF_1462	SRR1567054		not reported	59.7	I	0	1376	male	345	3636
MMRF_1466_1_BM_CD138pos_T3_TSMRU_L01322	MMRF_1466	SRR1567055		white	70.7	III	0	1355	female	765	5647
MMRF_1474_1_BM_CD138pos_T3_TSMRU_L01869	MMRF_1474	SRR1567056		white	27.8	II	0	1327	male	606	4782
MMRF_1478_1_BM_CD138pos_T3_TSMRU_L01867	MMRF_1478	SRR1567057		white	48.1	III	0	1337	female	1931	18789
MMRF_1484_1_BM_CD138pos_T2_TSMRU_L02824	MMRF_1484	SRR1567058		white	72.4	II	0	1050	male	831	8697
MMRF_1485_1_BM_CD138pos_T1_TSMRU_L02332	MMRF_1485	SRR1567059	Cancer Related	white	80.2	II	1	152	male	2115	22359
MMRF_1489_1_BM_CD138pos_T3_TSMRU_L01868	MMRF_1489	SRR1567060	Not Cancer Related	white	72.7	III	1	390	male	1092	12401
MMRF_1491_1_BM_CD138pos_T1_TSMRU_L02333	MMRF_1491	SRR1567061	Not Cancer Related	white	55.6	II	1	404	female	2386	21666
MMRF_1496_1_PB_CD138pos_T13_TSMRU_L03469	MMRF_1496	SRR1567062	Cancer Related	white	39.9	III	1	494	male	1336	13525
MMRF_1496_1_BM_CD138pos_T14_TSMRU_L03473	MMRF_1496	SRR1567063	Cancer Related	white	39.9	III	1	494	male	672	6194
MMRF_1497_1_BM_CD138pos_T2_TSMRU_L02823	MMRF_1497	SRR1567064	Not Cancer Related	black or african american	61.1	I	1	1176	male	1111	10865
MMRF_1501_1_BM_CD138pos_T1_TSMRU_L02344	MMRF_1501	SRR1567065	Cancer Related	black or african american	65.4	II	1	891	female	1257	10960
MMRF_1502_1_BM_CD138pos_T1_TSMRU_L02336	MMRF_1502	SRR1567066		white	58.6	III	0	1331	female	1283	12459
MMRF_1506_1_BM_CD138pos_T2_TSMRU_L02830	MMRF_1506	SRR1567067		white	54.7	III	0	1226	female	461	4758
MMRF_1510_1_BM_CD138pos_T2_TSMRU_L02829	MMRF_1510	SRR1567069		asian	58.6	III	0	1352	male	628	6781
MMRF_1511_1_BM_CD138pos_T2_TSMRU_L02828	MMRF_1511	SRR1567070		white	77.8	II	0	1260	male	343	3724
MMRF_1516_1_BM_CD138pos_T2_TSMRU_L02827	MMRF_1516	SRR1567071	Not Cancer Related	white	83.2	I	1	1176	male	1284	12701
MMRF_1519_1_BM_CD138pos_T2_TSMRU_L02826	MMRF_1519	SRR1567072	Cancer Related	white	88.1	III	1	647	male	800	10326
MMRF_1522_1_BM_CD138pos_T3_TSMRU_L03444	MMRF_1522	SRR1567073		black or african american	42.8	II	0	1325	female	704	8377
MMRF_1531_1_BM_CD138pos_T3_TSMRU_L03445	MMRF_1531	SRR1567074	Cancer Related	white	64	III	1	520	male	1797	18885
MMRF_1534_1_BM_CD138pos_T3_TSMRU_L03446	MMRF_1534	SRR1567075		white	64.2	I	0	1248	male	1264	15254
MMRF_1538_1_BM_CD138pos_T2_TSMRU_L02838	MMRF_1538	SRR1567076		white	66.7	II	0	1268	male	442	3939
MMRF_1539_1_BM_CD138pos_T3_TSMRU_L03447	MMRF_1539	SRR1567077		white	57.5	II	0	1242	female	1138	10380
MMRF_1540_1_BM_CD138pos_T3_TSMRU_L03448	MMRF_1540	SRR1567078	Not Cancer Related	black or african american	58.3	II	1	527	female	480	5298
MMRF_1542_1_BM_CD138pos_T3_TSMRU_L03449	MMRF_1542	SRR1567079	Cancer Related	black or african american	72.3	III	1	1137	male	693	8162
MMRF_1550_1_BM_CD138pos_T3_TSMRU_L03450	MMRF_1550	SRR1567080		white	71.9	III	0	1276	male	1123	11096
MMRF_1556_1_BM_CD138pos_T2_TSMRU_L02839	MMRF_1556	SRR1567081		white	71.6		0	1268	male	665	6193
MMRF_1560_1_BM_CD138pos_T3_TSMRU_L03451	MMRF_1560	SRR1567082		white	57.2	III	0	1193	male	452	5379
MMRF_1570_1_BM_CD138pos_T3_TSMRU_L03452	MMRF_1570	SRR1567083		black or african american	53.1	I	0	980	female	442	4786
MMRF_1572_1_BM_CD138pos_T3_TSMRU_L03454	MMRF_1572	SRR1567084		white	68.9	II	0	1275	male	522	6835
MMRF_1573_1_BM_CD138pos_T3_TSMRU_L03453	MMRF_1573	SRR1567085		white	76	II	0	1295	female	1392	16156
MMRF_1574_1_BM_CD138pos_T3_TSMRU_L03455	MMRF_1574	SRR1567086		white	66	I	0	1206	male	211	1591
MMRF_1577_1_BM_CD138pos_T3_TSMRU_L03456	MMRF_1577	SRR1567087		white	42.1	II	0	1263	male	409	4228
MMRF_1579_1_BM_CD138pos_T3_TSMRU_L03457	MMRF_1579	SRR1567088		white	68.1	III	0	1295	female	520	3306
MMRF_1580_1_BM_CD138pos_T3_TSMRU_L03458	MMRF_1580	SRR1567089	Not Cancer Related	white	64.1	II	1	123	male	1289	12335
MMRF_1583_1_BM_CD138pos_T3_TSMRU_L03459	MMRF_1583	SRR1567090		white	49.6	I	0	1290	female	1000	13931
MMRF_1586_1_BM_CD138pos_T3_TSMRU_L03460	MMRF_1586	SRR1567091	NA	NA	NA	NA	NA	NA	female	551	6127
MMRF_1587_1_BM_CD138pos_T3_TSMRU_L03461	MMRF_1587	SRR1567092	Cancer Related	white	74.6	III	1	629	male	2637	25937
MMRF_1589_1_BM_CD138pos_T3_TSMRU_L03462	MMRF_1589	SRR1567093		white	51.8	I	0	1267	male	753	7965
MMRF_1593_1_BM_CD138pos_T3_TSMRU_L03464	MMRF_1593	SRR1567094		white	68.3	II	0	1213	male	396	3909
MMRF_1595_1_BM_CD138pos_T3_TSMRU_L03463	MMRF_1595	SRR1567095	Not Cancer Related	white	73.8	III	1	796	male	494	5037
MMRF_1596_1_BM_CD138pos_T3_TSMRU_L03465	MMRF_1596	SRR1567096	Cancer Related	white	67.2	II	1	382	male	1487	19548
MMRF_1603_1_BM_CD138pos_T3_TSMRU_L03467	MMRF_1603	SRR1567097		white	70.8	III	0	1181	male	378	3576
MMRF_1605_1_BM_CD138pos_T3_TSMRU_L03468	MMRF_1605	SRR1567098		black or african american	47.6	II	0	1265	male	404	4531
MMRF_1024_2_BM_CD138pos_T2_TSMRU_K03518	MMRF_1024	SRR1587257		white	80.1	II	0	1927	female	782	6261
MMRF_1031_1_BM_CD138pos_T2_TSMRU_K02300	MMRF_1031	SRR1587258	Cancer Related	white	62.4	I	1	1670	male	54	957
MMRF_1033_1_BM_CD138pos_T2_TSMRU_K02302	MMRF_1033	SRR1587259		asian	64.9	I	0	1786	male	293	3052
MMRF_1037_1_BM_CD138pos_T2_TSMRU_K02298	MMRF_1037	SRR1587260		white	81.4	I	0	96	female	92	1043
MMRF_1038_1_BM_CD138pos_T2_TSMRU_K02299	MMRF_1038	SRR1587261	Cancer Related	white	69.2	III	1	1753	male	60	639
MMRF_1068_1_BM_CD138pos_T2_TSMRU_K02654	MMRF_1068	SRR1587262	Cancer Related	black or african american	58.4	I	1	564	female	951	11766
MMRF_1077_1_BM_CD138pos_T2_TSMRU_K02655	MMRF_1077	SRR1587263		white	67.8	II	0	1792	male	1109	8774
MMRF_1078_1_BM_CD138pos_T2_TSMRU_K02656	MMRF_1078	SRR1587264		white	45.8	I	0	1783	male	353	4805
MMRF_1080_1_BM_CD138pos_T2_TSMRU_K03524	MMRF_1080	SRR1587265		white	66.7	II	0	617	male	653	5933
MMRF_1082_1_BM_CD138pos_T2_TSMRU_K02658	MMRF_1082	SRR1587266	Cancer Related	black or african american	47.5	II	1	830	male	1626	22678
MMRF_1086_1_BM_CD138pos_T2_TSMRU_K02657	MMRF_1086	SRR1587267		white	67	I	0	1782	female	827	8754
MMRF_1092_1_BM_CD138pos_T2_TSMRU_K02659	MMRF_1092	SRR1587268		black or african american	69.4	II	0	1733	male	940	10655
MMRF_1099_1_BM_CD138pos_T2_TSMRU_K03521	MMRF_1099	SRR1587269	Cancer Related	white	70	II	1	668	female	2188	22368
MMRF_1100_1_BM_CD138pos_T2_TSMRU_K03392	MMRF_1100	SRR1587270		white	68.7	I	0	1699	female	1308	13025
MMRF_1107_1_BM_CD138pos_T2_TSMRU_K03097	MMRF_1107	SRR1587271	Not Cancer Related	white	82.2	III	1	118	male	568	6529
MMRF_1128_1_BM_CD138pos_T2_TSMRU_K03519	MMRF_1128	SRR1587272		white	48.7	II	0	1691	female	1032	6531
MMRF_1129_1_BM_CD138pos_T2_TSMRU_K03092	MMRF_1129	SRR1587273	Cancer Related	white	81.2	I	1	610	male	721	7257
MMRF_1130_1_BM_CD138pos_T2_TSMRU_K03517	MMRF_1130	SRR1587274		white	82.2	II	0	1762	male	351	4596
MMRF_1137_1_BM_CD138pos_T2_TSMRU_K03520	MMRF_1137	SRR1587275	Cancer Related	white	65.9	I	1	1092	male	1725	17258
MMRF_1151_1_BM_CD138pos_T2_TSMRU_K03094	MMRF_1151	SRR1587276	Not Cancer Related	white	71.9	III	1	250	male	711	6016
MMRF_1152_1_BM_CD138pos_T2_TSMRU_K03093	MMRF_1152	SRR1587277		white	67.1	III	0	1705	male	695	6812
MMRF_1153_1_BM_CD138pos_T2_TSMRU_K03095	MMRF_1153	SRR1587278		white	59.5	I	0	1681	female	361	3834
MMRF_1157_1_BM_CD138pos_T2_TSMRU_K03096	MMRF_1157	SRR1587279		white	69.8	I	0	1683	female	1178	10679
MMRF_1159_1_BM_CD138pos_T2_TSMRU_K03527	MMRF_1159	SRR1587280		white	75.6	III	0	1736	male	1349	18004
MMRF_1179_1_BM_CD138pos_T2_TSMRU_K03388	MMRF_1179	SRR1587281		white	80.5	II	0	1661	male	465	4868
MMRF_1189_1_BM_CD138pos_T2_TSMRU_K03390	MMRF_1189	SRR1587282		white	65.3	I	0	1627	female	850	9526
MMRF_1195_1_BM_CD138pos_T2_TSMRU_K03393	MMRF_1195	SRR1587283		black or african american	60.7	I	0	676	female	905	9013
MMRF_1211_1_BM_CD138pos_T2_TSMRU_K03529	MMRF_1211	SRR1587284		white	46.8	I	0	1610	male	831	8586
MMRF_1224_1_BM_CD138pos_T2_TSMRU_K03513	MMRF_1224	SRR1587285		white	63.1	III	0	1613	male	1469	19186
MMRF_1229_1_BM_CD138pos_T2_TSMRU_K03528	MMRF_1229	SRR1587286		white	69.1	III	0	1593	male	477	4114
MMRF_1242_1_BM_CD138pos_T2_TSMRU_K03522	MMRF_1242	SRR1587287	Cancer Related	black or african american	61.3	II	1	610	female	865	8300
MMRF_1257_1_BM_CD138pos_T2_TSMRU_K03523	MMRF_1257	SRR1587288		white	74.9	III	0	1617	male	696	6731
MMRF_1032_1_BM_CD138pos_T2_TSMRU_L00033	MMRF_1032	SRR1606145	Cancer Related	white	77	II	1	934	male	63	634
MMRF_1089_1_BM_CD138pos_T3_TSMRU_L00810	MMRF_1089	SRR1606146		white	61.4	III	0	1333	male	1437	12989
MMRF_1171_1_BM_CD138pos_T3_TSMRU_L00122	MMRF_1171	SRR1606148		white	36.4	II	0	1588	female	869	8767
MMRF_1180_1_BM_CD138pos_T3_TSMRU_L01036	MMRF_1180	SRR1606149	Not Cancer Related	white	63.1	III	1	914	female	1586	22756
MMRF_1185_1_BM_CD138pos_T3_TSMRU_L01042	MMRF_1185	SRR1606150		white	68	III	0	1713	male	252	2081
MMRF_1188_1_BM_CD138pos_T3_TSMRU_L01037	MMRF_1188	SRR1606151		black or african american	76.4	III	0	1583	male	2026	20094
MMRF_1202_1_BM_CD138pos_T3_TSMRU_L01045	MMRF_1202	SRR1606152	Cancer Related	white	59.8	II	1	921	male	588	6862
MMRF_1210_1_BM_CD138pos_T2_TSMRU_L00035	MMRF_1210	SRR1606153		not allowed to collect	67.3	I	0	1643	male	914	8915
MMRF_1212_1_BM_CD138pos_T3_TSMRU_L00039	MMRF_1212	SRR1606155		white	78.4	III	0	1252	female	1213	14933
MMRF_1231_1_BM_CD138pos_T2_TSMRU_L00031	MMRF_1231	SRR1606156	Not Cancer Related	black or african american	77.5	II	1	85	female	500	5050
MMRF_1244_1_BM_CD138pos_T2_TSMRU_K03526	MMRF_1244	SRR1606157		black or african american	70.3	II	0	172	female	2067	19392
MMRF_1251_1_BM_CD138pos_T2_TSMRU_L00038	MMRF_1251	SRR1606158		white	43.1	II	0	1625	male	868	11901
MMRF_1252_1_BM_CD138pos_T2_TSMRU_L00030	MMRF_1252	SRR1606159	Cancer Related	white	77.3	II	1	463	female	442	4850
MMRF_1260_1_BM_CD138pos_T3_TSMRU_L01041	MMRF_1260	SRR1606160	Cancer Related	white	84.3	I	1	1100	male	400	5124
MMRF_1261_1_BM_CD138pos_T3_TSMRU_L00123	MMRF_1261	SRR1606161	Cancer Related	white	57.2	II	1	1110	female	2035	23905
MMRF_1266_1_BM_CD138pos_T2_TSMRU_K03697	MMRF_1266	SRR1606162		white	74.2	I	0	1457	female	605	7020
MMRF_1267_1_BM_CD138pos_T2_TSMRU_K03698	MMRF_1267	SRR1606163	Cancer Related	white	39.8	II	1	1147	male	136	1263
MMRF_1269_1_BM_CD138pos_T2_TSMRU_L00037	MMRF_1269	SRR1606164	Cancer Related	white	52.5	I	1	1590	male	1587	16392
MMRF_1270_1_BM_CD138pos_T3_TSMRU_L01034	MMRF_1270	SRR1606165	Not Cancer Related	white	65.1	II	1	45	female	1388	15485
MMRF_1274_1_BM_CD138pos_T2_TSMRU_K03703	MMRF_1274	SRR1606166		white	41	I	0	1568	male	1156	11781
MMRF_1281_1_BM_CD138pos_T2_TSMRU_K03699	MMRF_1281	SRR1606167	Cancer Related	black or african american	37.4	III	1	153	female	776	10718
MMRF_1284_1_BM_CD138pos_T3_TSMRU_L01044	MMRF_1284	SRR1606168		white	59.8	II	0	1563	male	804	6178
MMRF_1285_1_BM_CD138pos_T2_TSMRU_K03702	MMRF_1285	SRR1606169		white	75.4	I	0	1570	male	1444	14605
MMRF_1290_1_BM_CD138pos_T2_TSMRU_K03701	MMRF_1290	SRR1606170		white	56	III	0	1537	female	758	7139
MMRF_1295_1_BM_CD138pos_T2_TSMRU_K03700	MMRF_1295	SRR1606171		white	65.7	II	0	1537	male	765	9303
MMRF_1300_1_BM_CD138pos_T3_TSMRU_L01038	MMRF_1300	SRR1606172		not allowed to collect	62.2		0	1460	female	718	5447
MMRF_1304_1_BM_CD138pos_T6_TSMRU_L00119	MMRF_1304	SRR1606174		white	72.1	III	0	1542	male	474	5323
MMRF_1307_1_BM_CD138pos_T3_TSMRU_L00042	MMRF_1307	SRR1606175		black or african american	74.1	I	0	1523	male	1501	16979
MMRF_1310_1_BM_CD138pos_T4_TSMRU_L00044	MMRF_1310	SRR1606176		white	80.1	II	0	1534	male	1026	10675
MMRF_1311_1_BM_CD138pos_T5_TSMRU_L00040	MMRF_1311	SRR1606177		white	58	II	0	1463	male	2399	24860
MMRF_1312_1_BM_CD138pos_T3_TSMRU_L00124	MMRF_1312	SRR1606178		white	70.3	I	0	1436	male	1373	13373
MMRF_1314_1_BM_CD138pos_T4_TSMRU_L00041	MMRF_1314	SRR1606179		white	62	II	0	1522	female	808	10391
MMRF_1320_1_BM_CD138pos_T3_TSMRU_L01046	MMRF_1320	SRR1606180		white	63.4	II	0	1475	male	711	6087
MMRF_1325_1_BM_CD138pos_T3_TSMRU_L00803	MMRF_1325	SRR1606181		other	58.9	III	0	1467	female	615	6342
MMRF_1327_1_BM_CD138pos_T2_TSMRU_L00034	MMRF_1327	SRR1606182		white	71.5	III	0	1	female	1116	12668
MMRF_1328_1_BM_CD138pos_T6_TSMRU_L00120	MMRF_1328	SRR1606183		white	46.4	I	0	1434	male	1577	16009
MMRF_1331_1_BM_CD138pos_T3_TSMRU_L01040	MMRF_1331	SRR1606185		white	68.2	III	0	324	male	486	6165
MMRF_1332_1_BM_CD138pos_T3_TSMRU_L00043	MMRF_1332	SRR1606186		black or african american	33	I	0	515	male	973	7896
MMRF_1338_1_BM_CD138pos_T3_TSMRU_L00395	MMRF_1338	SRR1606187		white	31	I	0	845	male	734	8137
MMRF_1342_1_BM_CD138pos_T3_TSMRU_L00396	MMRF_1342	SRR1606188	Cancer Related	white	80.9	III	1	778	male	486	4789
MMRF_1344_1_BM_CD138pos_T3_TSMRU_L00390	MMRF_1344	SRR1606189		white	66.2	I	0	1418	female	857	7779
MMRF_1348_1_BM_CD138pos_T3_TSMRU_L01043	MMRF_1348	SRR1606190		white	68.8	I	0	274	male	323	4032
MMRF_1352_1_BM_CD138pos_T3_TSMRU_L00397	MMRF_1352	SRR1606191		white	54.1	I	0	1381	male	1015	10357
MMRF_1354_1_BM_CD138pos_T3_TSMRU_L00389	MMRF_1354	SRR1606192		white	75.4	III	0	1427	male	716	6957
MMRF_1356_1_BM_CD138pos_T3_TSMRU_L01033	MMRF_1356	SRR1606193		white	70.4	I	0	1501	male	958	9077
MMRF_1359_1_BM_CD138pos_T3_TSMRU_L00403	MMRF_1359	SRR1606194	Cancer Related	black or african american	54.9	III	1	1170	female	1112	11062
MMRF_1360_1_BM_CD138pos_T3_TSMRU_L00808	MMRF_1360	SRR1606195		white	65	II	0	1414	female	1112	9948
MMRF_1365_1_BM_CD138pos_T3_TSMRU_L00811	MMRF_1365	SRR1606196		white	65.3	II	0	375	female	622	6093
MMRF_1371_1_BM_CD138pos_T3_TSMRU_L00809	MMRF_1371	SRR1606197		white	61.2	I	0	1448	male	394	4185
MMRF_1377_1_BM_CD138pos_T3_TSMRU_L00807	MMRF_1377	SRR1606198		white	67.9	I	0	1425	male	1415	14593
MMRF_1380_1_BM_CD138pos_T3_TSMRU_L00398	MMRF_1380	SRR1606199		black or african american	63.1	II	0	1429	male	410	4774
MMRF_1383_1_BM_CD138pos_T3_TSMRU_L00805	MMRF_1383	SRR1606200		white	73.7	I	0	1415	male	527	6364
MMRF_1386_1_BM_CD138pos_T3_TSMRU_L00802	MMRF_1386	SRR1606201		black or african american	54.6	I	0	1463	female	635	6221
MMRF_1388_1_BM_CD138pos_T3_TSMRU_L00400	MMRF_1388	SRR1606202		white	81.3	III	0	1429	female	1518	21849
MMRF_1389_1_BM_CD138pos_T3_TSMRU_L00399	MMRF_1389	SRR1606203		white	51.9	I	0	715	female	757	9705
MMRF_1391_1_BM_CD138pos_T3_TSMRU_L00402	MMRF_1391	SRR1606204		asian	65.4	II	0	1031	female	443	4815
MMRF_1395_1_BM_CD138pos_T3_TSMRU_L00401	MMRF_1395	SRR1606205		white	64.5	I	0	1432	male	936	12271
MMRF_1403_1_BM_CD138pos_T3_TSMRU_L00392	MMRF_1403	SRR1606207		white	62.7	II	0	1457	female	677	7284
MMRF_1408_1_BM_CD138pos_T3_TSMRU_L00394	MMRF_1408	SRR1606208		white	62.8	I	0	1430	female	1700	18768
MMRF_1024_1_BM_CD138pos_T1_TSMRU_L05241	MMRF_1024	SRR2128803		white	80.1	II	0	1927	female	21	105
MMRF_1157_2_BM_CD138pos_T3_TSMRU_L04987	MMRF_1157	SRR2128804		white	69.8	I	0	1683	female	1155	11674
MMRF_1184_1_BM_CD138pos_T2_TSMRU_K03391	MMRF_1184	SRR2128805		white	71.2	II	0	1632	female	554	5564
MMRF_1235_2_BM_CD138pos_T2_TSMRU_L06013	MMRF_1235	SRR2128806		white	56.2	II	0	1571	male	882	9083
MMRF_1242_5_BM_CD138pos_T2_TSMRU_L06006	MMRF_1242	SRR2128807	Cancer Related	black or african american	61.3	II	1	610	female	720	6630
MMRF_1423_1_BM_CD138pos_T2_TSMRU_L05242	MMRF_1423	SRR2128808		white	63.1	II	0	1362	female	368	3217
MMRF_1512_1_BM_CD138pos_T2_TSMRU_L04220	MMRF_1512	SRR2128809		asian	61.8	II	0	1287	female	171	1557
MMRF_1520_1_BM_CD138pos_T2_TSMRU_L05319	MMRF_1520	SRR2128810		black or african american	62.4	I	0	1260	female	563	5320
MMRF_1523_1_BM_CD138pos_T3_TSMRU_L04980	MMRF_1523	SRR2128811		white	59.5	II	0	1279	male	625	4748
MMRF_1543_1_BM_CD138pos_T2_TSMRU_L03885	MMRF_1543	SRR2128812		black or african american	63.1	I	0	1265	female	876	8678
MMRF_1565_1_BM_CD138pos_T2_TSMRU_L05328	MMRF_1565	SRR2128813		white	39.3	I	0	1281	female	1483	17010
MMRF_1597_1_BM_CD138pos_T2_TSMRU_L03887	MMRF_1597	SRR2128814		white	54	III	0	1260	male	1349	12859
MMRF_1598_1_BM_CD138pos_T2_TSMRU_L03886	MMRF_1598	SRR2128815	Cancer Related	white	68.9	III	1	45	female	814	7423
MMRF_1613_1_BM_CD138pos_T2_TSMRU_L03888	MMRF_1613	SRR2128816		white	74.3	II	0	1251	male	664	7148
MMRF_1614_1_BM_CD138pos_T2_TSMRU_L03889	MMRF_1614	SRR2128817		white	60.7	II	0	1094	male	867	9422
MMRF_1617_1_BM_CD138pos_T2_TSMRU_L03890	MMRF_1617	SRR2128818		white	47.7	I	0	1162	male	1247	11922
MMRF_1618_1_BM_CD138pos_T2_TSMRU_L03891	MMRF_1618	SRR2128819		white	56	I	0	1167	female	1147	13673
MMRF_1621_1_BM_CD138pos_T2_TSMRU_L03892	MMRF_1621	SRR2128820		white	60.3	I	0	1212	male	1076	13848
MMRF_1624_1_BM_CD138pos_T2_TSMRU_L04221	MMRF_1624	SRR2128821		white	70.8	II	0	1239	male	1739	16753
MMRF_1625_1_BM_CD138pos_T2_TSMRU_L03894	MMRF_1625	SRR2128822	Not Cancer Related	black or african american	51.7	III	1	347	male	503	6249
MMRF_1627_1_BM_CD138pos_T2_TSMRU_L04222	MMRF_1627	SRR2128823		white	82.1	III	0	1262	female	741	7938
MMRF_1630_1_BM_CD138pos_T2_TSMRU_L04223	MMRF_1630	SRR2128824		white	59.2	II	0	1211	male	1324	11584
MMRF_1633_1_BM_CD138pos_T2_TSMRU_L04224	MMRF_1633	SRR2128825		black or african american	54.4	III	0	247	female	1557	15028
MMRF_1634_1_BM_CD138pos_T2_TSMRU_L03895	MMRF_1634	SRR2128826	Not Cancer Related	white	37	II	1	16	male	611	6770
MMRF_1637_1_BM_CD138pos_T2_TSMRU_L04225	MMRF_1637	SRR2128827		white	64.3		0	1167	female	491	3931
MMRF_1639_1_BM_CD138pos_T2_TSMRU_L04226	MMRF_1639	SRR2128828	Cancer Related	black or african american	67.3	III	1	704	female	452	4928
MMRF_1640_1_BM_CD138pos_T2_TSMRU_L04227	MMRF_1640	SRR2128829		white	71.7	III	0	1219	male	1339	14061
MMRF_1641_1_BM_CD138pos_T2_TSMRU_L04228	MMRF_1641	SRR2128830	Cancer Related	white	70.4	III	1	529	male	1290	16273
MMRF_1643_1_BM_CD138pos_T2_TSMRU_L04229	MMRF_1643	SRR2128831		white	62.4	I	0	1219	male	503	4949
MMRF_1644_1_BM_CD138pos_T2_TSMRU_L04230	MMRF_1644	SRR2128832		black or african american	84.3	III	0	66	female	677	6045
MMRF_1645_1_BM_CD138pos_T2_TSMRU_L04584	MMRF_1645	SRR2128833		black or african american	36.2	III	0	1156	male	828	8626
MMRF_1648_1_BM_CD138pos_T2_TSMRU_L04569	MMRF_1648	SRR2128834		asian	63.4	I	0	58	male	634	5441
MMRF_1651_1_BM_CD138pos_T2_TSMRU_L04231	MMRF_1651	SRR2128835	Cancer Related	white	54.2	III	1	642	male	445	4341
MMRF_1652_1_BM_CD138pos_T2_TSMRU_L04232	MMRF_1652	SRR2128836		black or african american	74.2	II	0	1147	female	462	4206
MMRF_1656_1_BM_CD138pos_T2_TSMRU_L04234	MMRF_1656	SRR2128837	Not Cancer Related	white	71	III	1	523	female	1117	13586
MMRF_1659_1_BM_CD138pos_T2_TSMRU_L04581	MMRF_1659	SRR2128838		white	51	III	0	1178	male	1288	14649
MMRF_1664_1_BM_CD138pos_T2_TSMRU_L04235	MMRF_1664	SRR2128839		white	63.9	II	0	1194	male	530	4725
MMRF_1665_1_BM_CD138pos_T2_TSMRU_L04233	MMRF_1665	SRR2128840		white	64.6	I	0	1219	female	1093	10675
MMRF_1668_1_BM_CD138pos_T2_TSMRU_L04236	MMRF_1668	SRR2128841	Not Cancer Related	white	63.2	I	1	308	male	830	9315
MMRF_1670_1_BM_CD138pos_T3_TSMRU_L04981	MMRF_1670	SRR2128842	NA	NA	NA	NA	NA	NA	male	728	6033
MMRF_1671_1_BM_CD138pos_T2_TSMRU_L04237	MMRF_1671	SRR2128843		white	68.7	I	0	1129	male	1240	12208
MMRF_1672_1_BM_CD138pos_T3_TSMRU_L04982	MMRF_1672	SRR2128844		white	57.9	III	0	1195	female	491	4553
MMRF_1677_1_BM_CD138pos_T2_TSMRU_L04571	MMRF_1677	SRR2128845		white	51.1	II	0	1135	male	557	6950
MMRF_1678_1_BM_CD138pos_T2_TSMRU_L05337	MMRF_1678	SRR2128846	Cancer Related	white	80.7		1	231	male	250	2694
MMRF_1683_1_BM_CD138pos_T2_TSMRU_L04564	MMRF_1683	SRR2128847		white	71.9	II	0	1122	male	258	2868
MMRF_1689_1_BM_CD138pos_T2_TSMRU_L04582	MMRF_1689	SRR2128848	NA	NA	NA	NA	NA	NA	male	797	7546
MMRF_1694_1_BM_CD138pos_T2_TSMRU_L04577	MMRF_1694	SRR2128849		not reported	66.9	II	0	1124	male	752	7047
MMRF_1695_1_BM_CD138pos_T2_TSMRU_L04563	MMRF_1695	SRR2128850		white	61.5	III	0	637	male	409	3741
MMRF_1700_1_BM_CD138pos_T2_TSMRU_L05244	MMRF_1700	SRR2128851	Cancer Related	black or african american	75.9	III	1	569	male	801	9695
MMRF_1705_1_BM_CD138pos_T2_TSMRU_L05339	MMRF_1705	SRR2128852		white	68.7	I	0	1094	male	448	4848
MMRF_1710_1_BM_CD138pos_T2_TSMRU_L05329	MMRF_1710	SRR2128853		white	48.3	I	0	796	female	1250	15179
MMRF_1713_1_BM_CD138pos_T2_TSMRU_L04579	MMRF_1713	SRR2128855		black or african american	60.1	III	0	1169	female	724	6373
MMRF_1714_1_BM_CD138pos_T2_TSMRU_L04565	MMRF_1714	SRR2128856		white	52.5	I	0	1122	male	540	4699
MMRF_1715_1_BM_CD138pos_T2_TSMRU_L04586	MMRF_1715	SRR2128857		white	56.8	II	0	278	female	1673	19889
MMRF_1716_1_BM_CD138pos_T2_TSMRU_L05340	MMRF_1716	SRR2128858	Cancer Related	white	84.2	II	1	77	female	108	1051
MMRF_1718_1_BM_CD138pos_T2_TSMRU_L04583	MMRF_1718	SRR2128859	Cancer Related	black or african american	60.4	I	1	682	male	1222	13503
MMRF_1719_1_BM_CD138pos_T3_TSMRU_L04983	MMRF_1719	SRR2128860		white	66	III	0	1066	male	2223	21843
MMRF_1720_1_BM_CD138pos_T2_TSMRU_L04585	MMRF_1720	SRR2128861	Not Cancer Related	white	83.6	III	1	64	male	452	5189
MMRF_1721_1_BM_CD138pos_T2_TSMRU_L04568	MMRF_1721	SRR2128862		white	57.6	I	0	120	male	285	2727
MMRF_1722_1_BM_CD138pos_T2_TSMRU_L04580	MMRF_1722	SRR2128863		white	71.6		0	1134	male	436	3303
MMRF_1726_1_BM_CD138pos_T2_TSMRU_L04588	MMRF_1726	SRR2128864	Cancer Related	white	74.8	II	1	813	male	442	5941
MMRF_1730_1_BM_CD138pos_T2_TSMRU_L04566	MMRF_1730	SRR2128865		white	50.8	I	0	1152	male	471	4936
MMRF_1733_1_BM_CD138pos_T3_TSMRU_L04984	MMRF_1733	SRR2128866		white	50.7	I	0	1108	male	460	4604
MMRF_1735_1_BM_CD138pos_T2_TSMRU_L04574	MMRF_1735	SRR2128867		white	64.6	II	0	1155	male	582	6347
MMRF_1736_1_BM_CD138pos_T3_TSMRU_L04985	MMRF_1736	SRR2128868		white	79.2	II	0	1146	male	1344	17237
MMRF_1739_1_BM_CD138pos_T2_TSMRU_L04576	MMRF_1739	SRR2128869		black or african american	45.4	III	0	1086	female	854	9404
MMRF_1744_1_BM_CD138pos_T2_TSMRU_L04573	MMRF_1744	SRR2128870		white	68.4		0	1098	female	796	7691
MMRF_1750_1_BM_CD138pos_T3_TSMRU_L04986	MMRF_1750	SRR2128871		white	69.2	I	0	1147	female	237	2426
MMRF_1758_1_BM_CD138pos_T2_TSMRU_L04567	MMRF_1758	SRR2128872		black or african american	72.5	II	0	1168	female	859	8241
MMRF_1759_1_BM_CD138pos_T2_TSMRU_L05330	MMRF_1759	SRR2128873		white	76.2	II	0	747	male	688	5946
MMRF_1766_1_BM_CD138pos_T2_TSMRU_L05317	MMRF_1766	SRR2128874		white	60.8	I	0	1066	male	1784	14813
MMRF_1768_1_BM_CD138pos_T3_TSMRU_L04988	MMRF_1768	SRR2128875		white	64.4	I	0	478	female	725	7139
MMRF_1771_1_BM_CD138pos_T3_TSMRU_L04989	MMRF_1771	SRR2128876	Cancer Related	asian	58.5	III	1	574	male	1243	8629
MMRF_1773_1_BM_CD138pos_T3_TSMRU_L04990	MMRF_1773	SRR2128877		black or african american	44.3	I	0	1079	male	868	11059
MMRF_1775_1_BM_CD138pos_T3_TSMRU_L04991	MMRF_1775	SRR2128878		black or african american	54.1	I	0	1083	male	393	3866
MMRF_1777_1_BM_CD138pos_T3_TSMRU_L04992	MMRF_1777	SRR2128879		white	67.8	I	0	981	female	206	1542
MMRF_1778_1_BM_CD138pos_T4_TSMRU_L04993	MMRF_1778	SRR2128880	Not Cancer Related	white	82.9	III	1	19	male	1518	11835
MMRF_1778_1_PB_CD138pos_T5_TSMRU_L05011	MMRF_1778	SRR2128881	Not Cancer Related	white	82.9	III	1	19	male	1490	11572
MMRF_1782_1_BM_CD138pos_T3_TSMRU_L04994	MMRF_1782	SRR2128882		white	64	I	0	1009	female	804	7080
MMRF_1783_1_BM_CD138pos_T2_TSMRU_L05251	MMRF_1783	SRR2128883	Cancer Related	white	57.9	II	1	718	male	394	3450
MMRF_1785_1_BM_CD138pos_T3_TSMRU_L04995	MMRF_1785	SRR2128884		asian	63.6	II	0	1080	male	392	4311
MMRF_1786_1_BM_CD138pos_T2_TSMRU_L05245	MMRF_1786	SRR2128885		black or african american	48.2	I	0	1087	female	933	7726
MMRF_1787_1_BM_CD138pos_T3_TSMRU_L04996	MMRF_1787	SRR2128886		white	70.9	II	0	1069	male	952	10740
MMRF_1792_1_BM_CD138pos_T3_TSMRU_L04997	MMRF_1792	SRR2128887		white	47.7	II	0	1087	female	676	7179
MMRF_1793_1_BM_CD138pos_T3_TSMRU_L04998	MMRF_1793	SRR2128888		black or african american	63.8	I	0	1129	male	369	3815
MMRF_1795_1_BM_CD138pos_T3_TSMRU_L05000	MMRF_1795	SRR2128889		white	75.8	III	0	1107	female	603	6107
MMRF_1796_1_BM_CD138pos_T3_TSMRU_L05001	MMRF_1796	SRR2128890		white	73.5	I	0	1080	female	726	7438
MMRF_1797_1_BM_CD138pos_T3_TSMRU_L04999	MMRF_1797	SRR2128891	Not Cancer Related	white	64.6	I	1	677	male	1743	23192
MMRF_1801_1_BM_CD138pos_T2_TSMRU_L05246	MMRF_1801	SRR2128892		white	63.1	I	0	635	male	701	6138
MMRF_1802_1_BM_CD138pos_T3_TSMRU_L05002	MMRF_1802	SRR2128893		white	63.8	I	0	973	male	683	8680
MMRF_1807_1_BM_CD138pos_T2_TSMRU_L05247	MMRF_1807	SRR2128894		white	78.2	I	0	858	male	587	6872
MMRF_1808_1_BM_CD138pos_T3_TSMRU_L05003	MMRF_1808	SRR2128895	Cancer Related	white	56.5		1	729	male	991	10058
MMRF_1810_1_BM_CD138pos_T3_TSMRU_L05004	MMRF_1810	SRR2128896		white	61.6	I	0	1084	female	768	9692
MMRF_1817_1_BM_CD138pos_T2_TSMRU_L05318	MMRF_1817	SRR2128897		not reported	68.6	I	0	1066	male	2209	25770
MMRF_1819_1_BM_CD138pos_T2_TSMRU_L05248	MMRF_1819	SRR2128898	Not Cancer Related	white	68.1	II	1	628	male	526	5058
MMRF_1822_1_BM_CD138pos_T3_TSMRU_L05006	MMRF_1822	SRR2128899		black or african american	43.2	III	0	997	male	500	5408
MMRF_1823_1_BM_CD138pos_T3_TSMRU_L05007	MMRF_1823	SRR2128900		not allowed to collect	51.3	II	0	1084	male	1486	13682
MMRF_1825_1_BM_CD138pos_T3_TSMRU_L05008	MMRF_1825	SRR2128901		white	55	II	0	1088	male	746	7707
MMRF_1830_1_BM_CD138pos_T3_TSMRU_L05009	MMRF_1830	SRR2128902		white	69.5	III	0	1102	female	1278	12248
MMRF_1831_1_BM_CD138pos_T3_TSMRU_L05010	MMRF_1831	SRR2128903		white	69.4	I	0	1088	male	1366	14654
MMRF_1832_1_BM_CD138pos_T2_TSMRU_L05249	MMRF_1832	SRR2128904		black or african american	71.8	III	0	1076	male	635	7111
MMRF_1835_1_BM_CD138pos_T2_TSMRU_L05250	MMRF_1835	SRR2128905		white	66.6	II	0	1103	male	1521	16045
MMRF_1837_1_BM_CD138pos_T2_TSMRU_L05320	MMRF_1837	SRR2128906		not reported	60.6	II	0	1092	female	169	1796
MMRF_1842_1_BM_CD138pos_T2_TSMRU_L05331	MMRF_1842	SRR2128907		black or african american	56.2	I	0	1094	male	1275	13984
MMRF_1845_1_BM_CD138pos_T2_TSMRU_L05321	MMRF_1845	SRR2128908		asian	46.7	III	0	1065	female	309	2849
MMRF_1846_1_BM_CD138pos_T2_TSMRU_L05332	MMRF_1846	SRR2128909		white	58.6	I	0	1093	male	1350	11603
MMRF_1847_1_BM_CD138pos_T2_TSMRU_L05333	MMRF_1847	SRR2128910		white	52.1	I	0	1085	male	964	10208
MMRF_1854_1_BM_CD138pos_T2_TSMRU_L05322	MMRF_1854	SRR2128911		not reported	52.9	II	0	1066	female	1895	20638
MMRF_1855_1_BM_CD138pos_T2_TSMRU_L05323	MMRF_1855	SRR2128912		white	62.6	I	0	826	female	1394	13123
MMRF_1856_1_BM_CD138pos_T2_TSMRU_L05335	MMRF_1856	SRR2128913		white	55	II	0	1092	male	1116	10848
MMRF_1857_1_BM_CD138pos_T2_TSMRU_L05324	MMRF_1857	SRR2128914		white	71.4	II	0	1069	male	697	7547
MMRF_1859_1_BM_CD138pos_T2_TSMRU_L05341	MMRF_1859	SRR2128915		white	63.3	I	0	1093	male	1071	10389
MMRF_1860_1_BM_CD138pos_T2_TSMRU_L05325	MMRF_1860	SRR2128916		white	46.1	II	0	1012	male	293	2396
MMRF_1865_1_BM_CD138pos_T2_TSMRU_L05342	MMRF_1865	SRR2128917		white	56	I	0	1035	female	952	9284
MMRF_1867_1_BM_CD138pos_T2_TSMRU_L05326	MMRF_1867	SRR2128918		white	58.7	I	0	1078	female	566	7603
MMRF_1871_1_BM_CD138pos_T2_TSMRU_L05343	MMRF_1871	SRR2128919		white	69.4	II	0	902	female	727	5791
MMRF_1876_1_BM_CD138pos_T2_TSMRU_L05327	MMRF_1876	SRR2128920	Cancer Related	white	70.2	III	1	600	female	871	11040
MMRF_1879_1_BM_CD138pos_T2_TSMRU_L05344	MMRF_1879	SRR2128921	Not Cancer Related	black or african american	70.1	I	1	323	male	1984	21497
MMRF_1881_1_BM_CD138pos_T2_TSMRU_L05345	MMRF_1881	SRR2128922		white	66.6	I	0	1018	male	618	4961
MMRF_1882_1_BM_CD138pos_T2_TSMRU_L05350	MMRF_1882	SRR2128923		white	67.2	III	0	994	male	1527	17988
MMRF_1886_1_BM_CD138pos_T2_TSMRU_L05346	MMRF_1886	SRR2128924		white	66.6	II	0	1088	male	3288	33735
MMRF_1890_1_BM_CD138pos_T2_TSMRU_L05347	MMRF_1890	SRR2128925	Not Cancer Related	white	47.8	II	1	134	female	1614	15388
MMRF_1893_1_BM_CD138pos_T2_TSMRU_L05348	MMRF_1893	SRR2128926		white	38.5	I	0	1016	male	1655	17188
MMRF_1900_1_BM_CD138pos_T2_TSMRU_L05349	MMRF_1900	SRR2128927		white	77.7	III	0	1002	male	892	7863
MMRF_1073_1_BM_CD138pos_T2_TSMRU_L08156	MMRF_1073	SRR2129713		white	62.3	I	0	1751	female	493	3776
MMRF_1137_4_BM_CD138pos_T2_TSMRU_L07186	MMRF_1137	SRR2129714	Cancer Related	white	65.9	I	1	1092	male	2538	25109
MMRF_1157_3_BM_CD138pos_T2_TSMRU_L06631	MMRF_1157	SRR2129715		white	69.8	I	0	1683	female	1288	12907
MMRF_1169_1_BM_CD138pos_T2_TSMRU_L07631	MMRF_1169	SRR2129716	Cancer Related	white	75	III	1	191	male	1005	9401
MMRF_1193_3_BM_CD138pos_T2_TSMRU_L06007	MMRF_1193	SRR2129717	Cancer Related	white	63.1	I	1	1564	female	1747	15533
MMRF_1205_2_BM_CD138pos_T2_TSMRU_L06002	MMRF_1205	SRR2129718	Cancer Related	black or african american	79	III	1	976	female	384	3443
MMRF_1537_1_BM_CD138pos_T2_TSMRU_L05998	MMRF_1537	SRR2129719		white	62.8	III	0	1239	male	799	4738
MMRF_1541_1_BM_CD138pos_T2_TSMRU_L05983	MMRF_1541	SRR2129720		white	57.8	III	0	1290	male	1718	17861
MMRF_1588_1_BM_CD138pos_T2_TSMRU_L05984	MMRF_1588	SRR2129721		white	67.6	I	0	1157	male	567	5720
MMRF_1655_1_PB_CD138pos_T14_TSMRU_L07665	MMRF_1655	SRR2129722		white	63.4	III	0	1199	female	855	10828
MMRF_1686_1_BM_CD138pos_T2_TSMRU_L05985	MMRF_1686	SRR2129723		white	38	I	0	1192	female	327	3115
MMRF_1686_2_BM_CD138pos_T2_TSMRU_L08180	MMRF_1686	SRR2129724		white	38	I	0	1192	female	458	4247
MMRF_1690_1_BM_CD138pos_T2_TSMRU_L05986	MMRF_1690	SRR2129725		white	57.8	I	0	1150	female	843	6458
MMRF_1698_1_BM_CD138pos_T2_TSMRU_L05987	MMRF_1698	SRR2129726		black or african american	59.7	III	0	870	female	500	4881
MMRF_1731_1_BM_CD138pos_T2_TSMRU_L05988	MMRF_1731	SRR2129727		white	50.9	II	0	1154	female	486	4035
MMRF_1738_1_BM_CD138pos_T2_TSMRU_L06656	MMRF_1738	SRR2129728	Not Cancer Related	white	78.3	III	1	689	female	85	794
MMRF_1755_1_BM_CD138pos_T2_TSMRU_L08162	MMRF_1755	SRR2129729		white	78.4	I	0	256	male	1278	14816
MMRF_1780_1_BM_CD138pos_T2_TSMRU_L05989	MMRF_1780	SRR2129730	Cancer Related	black or african american	65.5	III	1	849	male	1047	8878
MMRF_1814_1_BM_CD138pos_T3_TSMRU_L07168	MMRF_1814	SRR2129731		black or african american	75.3	III	0	1029	male	990	11375
MMRF_1815_1_BM_CD138pos_T3_TSMRU_L05005	MMRF_1815	SRR2129732	Not Cancer Related	black or african american	81.7	III	1	373	female	1103	10520
MMRF_1824_1_BM_CD138pos_T2_TSMRU_L06651	MMRF_1824	SRR2129733		black or african american	69	II	0	982	female	254	3614
MMRF_1833_1_BM_CD138pos_T2_TSMRU_L05990	MMRF_1833	SRR2129734		white	61	I	0	1072	male	1400	15118
MMRF_1838_3_BM_CD138pos_T2_TSMRU_L07646	MMRF_1838	SRR2129735	Not Cancer Related	white	72.7	I	1	1005	male	330	3768
MMRF_1839_1_BM_CD138pos_T2_TSMRU_L05991	MMRF_1839	SRR2129736		white	66.8	III	0	1080	female	804	4801
MMRF_1850_1_BM_CD138pos_T2_TSMRU_L05992	MMRF_1850	SRR2129737		white	55.8	I	0	998	male	1076	13447
MMRF_1851_1_BM_CD138pos_T2_TSMRU_L06638	MMRF_1851	SRR2129738	Cancer Related	white	63.3	III	1	31	male	869	6641
MMRF_1851_1_PB_CD138pos_T4_TSMRU_L06661	MMRF_1851	SRR2129739	Cancer Related	white	63.3	III	1	31	male	527	4144
MMRF_1861_1_BM_CD138pos_T2_TSMRU_L06657	MMRF_1861	SRR2129740		white	72.1	I	0	997	female	2349	32671
MMRF_1862_1_BM_CD138pos_T2_TSMRU_L06653	MMRF_1862	SRR2129741		white	53.8	III	0	1010	female	1171	7263
MMRF_1888_1_BM_CD138pos_T3_TSMRU_L07169	MMRF_1888	SRR2129742		white	64.9	II	0	1046	female	891	9470
MMRF_1889_2_BM_CD138pos_T2_TSMRU_L06639	MMRF_1889	SRR2129743	Not Cancer Related	black or african american	62.4	III	1	836	female	1268	16465
MMRF_1891_1_BM_CD138pos_T2_TSMRU_L06640	MMRF_1891	SRR2129744		white	65.3	II	0	1037	male	450	4191
MMRF_1895_1_BM_CD138pos_T2_TSMRU_L05994	MMRF_1895	SRR2129745		white	50.8	I	0	1005	male	880	8639
MMRF_1897_1_BM_CD138pos_T4_TSMRU_L05995	MMRF_1897	SRR2129746	Not Cancer Related	white	57.6	III	1	237	male	1132	11309
MMRF_1897_1_PB_CD138pos_T2_TSMRU_L05980	MMRF_1897	SRR2129747	Not Cancer Related	white	57.6	III	1	237	male	951	9229
MMRF_1906_1_BM_CD138pos_T2_TSMRU_L05996	MMRF_1906	SRR2129748	Not Cancer Related	white	77.3	III	1	911	male	1562	16043
MMRF_1908_1_BM_CD138pos_T3_TSMRU_L07179	MMRF_1908	SRR2129749		white	68.2	I	0	1086	female	2164	26691
MMRF_1910_1_BM_CD138pos_T2_TSMRU_L06646	MMRF_1910	SRR2129750	Cancer Related	white	62	II	1	538	male	788	7643
MMRF_1911_1_BM_CD138pos_T2_TSMRU_L06641	MMRF_1911	SRR2129751		white	54	I	0	1074	male	524	5171
MMRF_1912_1_PB_CD138pos_T2_TSMRU_L05981	MMRF_1912	SRR2129752	Cancer Related	white	58.1	III	1	389	male	729	7354
MMRF_1915_1_BM_CD138pos_T2_TSMRU_L06648	MMRF_1915	SRR2129753		white	60.4	I	0	983	female	1285	14205
MMRF_1916_1_BM_CD138pos_T3_TSMRU_L07180	MMRF_1916	SRR2129754		white	75.2	II	0	1056	female	439	4256
MMRF_1917_1_BM_CD138pos_T2_TSMRU_L05999	MMRF_1917	SRR2129755		white	54.7	I	0	718	male	978	11741
MMRF_1918_1_BM_CD138pos_T3_TSMRU_L07170	MMRF_1918	SRR2129756		white	56.5	I	0	997	female	1169	12806
MMRF_1921_1_BM_CD138pos_T2_TSMRU_L06000	MMRF_1921	SRR2129757		white	61.8	I	0	1007	male	259	2111
MMRF_1922_1_BM_CD138pos_T2_TSMRU_L06001	MMRF_1922	SRR2129758		white	58.6	III	0	1036	male	2221	28227
MMRF_1927_1_BM_CD138pos_T4_TSMRU_L06003	MMRF_1927	SRR2129759		white	67.1	III	0	1078	male	966	10728
MMRF_1927_1_PB_CD138pos_T2_TSMRU_L05982	MMRF_1927	SRR2129760		white	67.1	III	0	1078	male	693	8065
MMRF_1928_1_BM_CD138pos_T2_TSMRU_L06647	MMRF_1928	SRR2129761		white	53.2	I	0	952	male	1092	12137
MMRF_1931_1_BM_CD138pos_T3_TSMRU_L07181	MMRF_1931	SRR2129762		white	72.7	III	0	1062	female	1032	11081
MMRF_1932_1_BM_CD138pos_T2_TSMRU_L06643	MMRF_1932	SRR2129763		white	66	II	0	1072	male	1779	19642
MMRF_1935_1_BM_CD138pos_T2_TSMRU_L06644	MMRF_1935	SRR2129764		white	46.7	I	0	1062	male	2433	28844
MMRF_1936_1_BM_CD138pos_T2_TSMRU_L06662	MMRF_1936	SRR2129765	Cancer Related	white	63	I	1	640	male	1634	12314
MMRF_1941_1_BM_CD138pos_T3_TSMRU_L07171	MMRF_1941	SRR2129766		white	59.1	II	0	950	male	248	2212
MMRF_1944_1_BM_CD138pos_T2_TSMRU_L06009	MMRF_1944	SRR2129767	Cancer Related	not reported	66.7	III	1	96	female	2513	19057
MMRF_1947_1_BM_CD138pos_T2_TSMRU_L06627	MMRF_1947	SRR2129768		white	63.3	II	0	1043	female	1119	10017
MMRF_1949_1_BM_CD138pos_T3_TSMRU_L07172	MMRF_1949	SRR2129769		white	63.5	II	0	1051	male	653	6475
MMRF_1950_1_BM_CD138pos_T2_TSMRU_L06626	MMRF_1950	SRR2129770		not allowed to collect	75.9	III	0	1027	male	1817	20863
MMRF_1951_1_BM_CD138pos_T2_TSMRU_L06010	MMRF_1951	SRR2129771		white	77.8	III	0	1069	female	426	4398
MMRF_1952_1_BM_CD138pos_T2_TSMRU_L06011	MMRF_1952	SRR2129772		black or african american	65.6	II	0	1062	female	483	4337
MMRF_1963_1_BM_CD138pos_T2_TSMRU_L06012	MMRF_1963	SRR2129774		white	64.3	III	0	305	male	421	3494
MMRF_1965_1_BM_CD138pos_T2_TSMRU_L06629	MMRF_1965	SRR2129775		white	60.4	III	0	988	female	1181	10030
MMRF_1965_1_PB_CD138pos_T4_TSMRU_L06658	MMRF_1965	SRR2129776		white	60.4	III	0	988	female	1734	15220
MMRF_1967_1_BM_CD138pos_T2_TSMRU_L06628	MMRF_1967	SRR2129777		white	74.2	II	0	1006	male	805	7129
MMRF_1971_1_BM_CD138pos_T3_TSMRU_L07182	MMRF_1971	SRR2129778		white	66.1	I	0	972	female	1249	15199
MMRF_1972_1_BM_CD138pos_T2_TSMRU_L06649	MMRF_1972	SRR2129779		white	82.1	II	0	1054	male	1412	13252
MMRF_1974_1_BM_CD138pos_T2_TSMRU_L06642	MMRF_1974	SRR2129780	Not Cancer Related	white	60.4	III	1	892	male	563	5971
MMRF_1977_1_BM_CD138pos_T2_TSMRU_L06650	MMRF_1977	SRR2129781		black or african american	45.4	III	0	997	male	1298	14504
MMRF_1978_1_BM_CD138pos_T3_TSMRU_L07183	MMRF_1978	SRR2129782		white	73.2	II	0	983	female	1303	11544
MMRF_1981_1_BM_CD138pos_T2_TSMRU_L06630	MMRF_1981	SRR2129783		white	63.5	III	0	995	male	1258	13558
MMRF_1982_1_BM_CD138pos_T3_TSMRU_L07173	MMRF_1982	SRR2129784		black or african american	52.4	I	0	900	female	344	3231
MMRF_1985_1_BM_CD138pos_T2_TSMRU_L06645	MMRF_1985	SRR2129785		white	52.7	II	0	898	female	1927	18975
MMRF_1991_1_BM_CD138pos_T3_TSMRU_L07174	MMRF_1991	SRR2129786		white	58.7	I	0	1004	male	646	7056
MMRF_1992_1_BM_CD138pos_T2_TSMRU_L06632	MMRF_1992	SRR2129787		white	53.7	III	0	975	female	1067	8280
MMRF_1992_1_PB_CD138pos_T4_TSMRU_L06659	MMRF_1992	SRR2129788		white	53.7	III	0	975	female	679	5293
MMRF_1997_1_BM_CD138pos_T3_TSMRU_L07632	MMRF_1997	SRR2129789		black or african american	86.8	I	0	954	male	1274	14351
MMRF_1998_1_BM_CD138pos_T2_TSMRU_L06633	MMRF_1998	SRR2129790	Not Cancer Related	white	63.2	II	1	292	male	2837	27582
MMRF_2000_1_BM_CD138pos_T2_TSMRU_L06634	MMRF_2000	SRR2129791		white	49.5	I	0	991	male	553	5380
MMRF_2001_1_BM_CD138pos_T3_TSMRU_L07175	MMRF_2001	SRR2129792		white	57.7	II	0	907	male	664	5962
MMRF_2002_1_BM_CD138pos_T3_TSMRU_L07198	MMRF_2002	SRR2129793		white	71.2	II	0	106	male	631	3996
MMRF_2005_1_BM_CD138pos_T2_TSMRU_L06636	MMRF_2005	SRR2129794		white	53.5	I	0	952	female	1308	13754
MMRF_2006_1_BM_CD138pos_T3_TSMRU_L07176	MMRF_2006	SRR2129795		white	61.2	II	0	855	male	559	5771
MMRF_2012_1_BM_CD138pos_T3_TSMRU_L07178	MMRF_2012	SRR2129796		black or african american	62.5	II	0	990	female	969	6096
MMRF_2013_1_BM_CD138pos_T2_TSMRU_L08168	MMRF_2013	SRR2129797		white	61.5	I	0	996	male	286	2517
MMRF_2015_1_BM_CD138pos_T3_TSMRU_L07177	MMRF_2015	SRR2129798	Cancer Related	black or african american	65.1	II	1	533	male	3004	31618
MMRF_2018_1_BM_CD138pos_T3_TSMRU_L07185	MMRF_2018	SRR2129799		white	71.1	II	0	938	male	936	10742
MMRF_2019_1_BM_CD138pos_T3_TSMRU_L07635	MMRF_2019	SRR2129800		white	69.7	III	0	962	female	1306	11608
MMRF_2026_1_BM_CD138pos_T3_TSMRU_L07647	MMRF_2026	SRR2129801		white	61.2	I	0	917	male	2352	23509
MMRF_2035_1_BM_CD138pos_T3_TSMRU_L07188	MMRF_2035	SRR2129802		white	73.8	III	0	86	male	1773	19643
MMRF_2038_1_BM_CD138pos_T3_TSMRU_L07187	MMRF_2038	SRR2129803		white	37.5	III	0	1002	female	1033	9632
MMRF_2039_1_BM_CD138pos_T2_TSMRU_L08169	MMRF_2039	SRR2129804	Cancer Related	white	70.5	III	1	475	male	851	9815
MMRF_2041_1_BM_CD138pos_T3_TSMRU_L07189	MMRF_2041	SRR2129805		white	53	II	0	973	female	721	6119
MMRF_2043_1_BM_CD138pos_T3_TSMRU_L07636	MMRF_2043	SRR2129806		white	70.7	III	0	928	male	939	9191
MMRF_2047_1_BM_CD138pos_T3_TSMRU_L07199	MMRF_2047	SRR2129807		white	68	I	0	910	male	290	2563
MMRF_2050_1_BM_CD138pos_T2_TSMRU_L08171	MMRF_2050	SRR2129808		white	78.6	III	0	164	female	710	7149
MMRF_2054_1_BM_CD138pos_T3_TSMRU_L07190	MMRF_2054	SRR2129809		white	63.7	II	0	997	male	888	8660
MMRF_2055_1_BM_CD138pos_T3_TSMRU_L07648	MMRF_2055	SRR2129810		white	84.7	III	0	977	female	1440	15074
MMRF_2056_1_BM_CD138pos_T3_TSMRU_L07192	MMRF_2056	SRR2129811		white	50.7	I	0	918	female	1919	17381
MMRF_2057_1_BM_CD138pos_T3_TSMRU_L07191	MMRF_2057	SRR2129812	NA	NA	NA	NA	NA	NA	female	586	6044
MMRF_2059_1_BM_CD138pos_T3_TSMRU_L07649	MMRF_2059	SRR2129813		white	57.2	III	0	1002	male	848	8116
MMRF_2061_1_BM_CD138pos_T3_TSMRU_L07200	MMRF_2061	SRR2129814	Not Cancer Related	white	74.4	I	1	938	female	473	4175
MMRF_2062_1_BM_CD138pos_T3_TSMRU_L07193	MMRF_2062	SRR2129815		black or african american	63	III	0	636	male	1951	20884
MMRF_2072_1_BM_CD138pos_T3_TSMRU_L07195	MMRF_2072	SRR2129817		white	73.3	I	0	828	female	1482	14979
MMRF_2074_1_BM_CD138pos_T3_TSMRU_L07201	MMRF_2074	SRR2129818		white	61.3	II	0	974	female	571	6869
MMRF_2076_1_BM_CD138pos_T3_TSMRU_L07652	MMRF_2076	SRR2129819		white	72.2	II	0	999	female	907	5668
MMRF_2079_1_BM_CD138pos_T3_TSMRU_L07651	MMRF_2079	SRR2129820		black or african american	62.9	II	0	157	male	304	3389
MMRF_2080_1_BM_CD138pos_T3_TSMRU_L07650	MMRF_2080	SRR2129821		white	48.2	III	0	962	female	2375	27562
MMRF_2081_1_BM_CD138pos_T3_TSMRU_L07196	MMRF_2081	SRR2129822		white	69.5	I	0	901	female	1071	14069
MMRF_2082_1_BM_CD138pos_T3_TSMRU_L07653	MMRF_2082	SRR2129823		white	67.5	I	0	742	female	575	5758
MMRF_2083_1_BM_CD138pos_T3_TSMRU_L07638	MMRF_2083	SRR2129824	Cancer Related	white	66.9	I	1	870	female	836	6947
MMRF_2089_1_BM_CD138pos_T2_TSMRU_L08173	MMRF_2089	SRR2129825	Not Cancer Related	white	66.9	III	1	449	female	766	8339
MMRF_2091_1_BM_CD138pos_T3_TSMRU_L07639	MMRF_2091	SRR2129826		black or african american	49.7	II	0	897	female	237	2549
MMRF_2093_1_BM_CD138pos_T3_TSMRU_L07197	MMRF_2093	SRR2129827		white	51.2	II	0	963	female	550	6612
MMRF_2097_1_BM_CD138pos_T2_TSMRU_L08160	MMRF_2097	SRR2129828		not allowed to collect	56.1	I	0	868	male	338	2300
MMRF_2098_1_BM_CD138pos_T3_TSMRU_L07640	MMRF_2098	SRR2129829	Not Cancer Related	white	79.2	III	1	352	male	589	7124
MMRF_2102_1_BM_CD138pos_T2_TSMRU_L08174	MMRF_2102	SRR2129830		white	76.4	III	0	969	male	332	3420
MMRF_2106_1_BM_CD138pos_T3_TSMRU_L07656	MMRF_2106	SRR2129831	Cancer Related	black or african american	54.7	I	1	344	male	675	7806
MMRF_2107_1_BM_CD138pos_T3_TSMRU_L07657	MMRF_2107	SRR2129832		white	63.6	I	0	829	female	747	7032
MMRF_2111_1_BM_CD138pos_T3_TSMRU_L07658	MMRF_2111	SRR2129833		not reported	60.6	II	0	911	female	344	4393
MMRF_2113_1_BM_CD138pos_T2_TSMRU_L08157	MMRF_2113	SRR2129834	Not Cancer Related	white	72	III	1	465	male	504	4983
MMRF_2115_1_BM_CD138pos_T3_TSMRU_L07641	MMRF_2115	SRR2129835	Not Cancer Related	white	66.4	II	1	21	male	1428	13881
MMRF_2116_1_BM_CD138pos_T3_TSMRU_L07642	MMRF_2116	SRR2129836		white	57	I	0	821	male	266	2590
MMRF_2118_1_BM_CD138pos_T3_TSMRU_L07643	MMRF_2118	SRR2129837		black or african american	63.6	II	0	911	male	634	7960
MMRF_2119_1_BM_CD138pos_T3_TSMRU_L07660	MMRF_2119	SRR2129838		white	61	III	0	891	female	769	9012
MMRF_2122_1_BM_CD138pos_T2_TSMRU_L07659	MMRF_2122	SRR2129839		white	67.1	II	0	895	female	212	2328
MMRF_2125_1_BM_CD138pos_T4_TSMRU_L07661	MMRF_2125	SRR2129840		black or african american	54.7	III	0	876	male	1773	20542
MMRF_2126_1_BM_CD138pos_T3_TSMRU_L07644	MMRF_2126	SRR2129841	Cancer Related	white	71.1	II	1	566	male	425	5889
MMRF_2140_1_BM_CD138pos_T2_TSMRU_L08161	MMRF_2140	SRR2129842		black or african american	66.1	II	0	924	female	419	4035
MMRF_2141_1_BM_CD138pos_T3_TSMRU_L07662	MMRF_2141	SRR2129843		white	62	II	0	892	male	1021	10638
MMRF_2143_1_BM_CD138pos_T2_TSMRU_L08158	MMRF_2143	SRR2129844	Not Cancer Related	black or african american	64.5	II	1	841	male	230	2737
MMRF_2150_1_BM_CD138pos_T3_TSMRU_L07645	MMRF_2150	SRR2129845		white	71.7		0	905	female	316	3016
MMRF_2151_1_BM_CD138pos_T3_TSMRU_L07663	MMRF_2151	SRR2129846	Cancer Related	white	56.7	III	1	13	male	1860	18132
MMRF_2153_1_BM_CD138pos_T3_TSMRU_L07664	MMRF_2153	SRR2129847		white	79	II	0	535	male	579	7666
MMRF_2170_1_BM_CD138pos_T2_TSMRU_L08175	MMRF_2170	SRR2129848		white	55.6	III	0	862	female	276	2561
MMRF_2172_1_BM_CD138pos_T2_TSMRU_L08176	MMRF_2172	SRR2129849	Not Cancer Related	white	72.5	II	1	596	female	712	7855
MMRF_2173_1_BM_CD138pos_T2_TSMRU_L08177	MMRF_2173	SRR2129850		white	75.2	II	0	902	female	753	8686
MMRF_2174_1_BM_CD138pos_T2_TSMRU_L08179	MMRF_2174	SRR2129851	Cancer Related	white	85.6		1	425	male	538	4909
MMRF_2176_1_BM_CD138pos_T2_TSMRU_L08178	MMRF_2176	SRR2129852		black or african american	45	II	0	842	female	204	2226
MMRF_2180_1_BM_CD138pos_T2_TSMRU_L08164	MMRF_2180	SRR2129853		white	60.2	II	0	857	female	431	3759
MMRF_2194_1_BM_CD138pos_T2_TSMRU_L08186	MMRF_2194	SRR2129854		white	75.5	II	0	901	male	632	7613
MMRF_2195_1_BM_CD138pos_T2_TSMRU_L08185	MMRF_2195	SRR2129855		white	70.1	II	0	895	male	527	4129
MMRF_2197_1_BM_CD138pos_T2_TSMRU_L08187	MMRF_2197	SRR2129856		white	82.1		0	82	male	1408	11736
MMRF_2200_1_BM_CD138pos_T2_TSMRU_L08188	MMRF_2200	SRR2129857	Cancer Related	white	58.6	III	1	449	male	1673	12905
MMRF_2201_1_BM_CD138pos_T2_TSMRU_L08182	MMRF_2201	SRR2129858	Cancer Related	white	75.9	II	1	423	male	1811	17917
MMRF_2203_1_BM_CD138pos_T2_TSMRU_L08183	MMRF_2203	SRR2129859		asian	58.7	I	0	144	male	770	10093
MMRF_2213_1_BM_CD138pos_T2_TSMRU_L08165	MMRF_2213	SRR2129860		white	63.4	III	0	888	female	740	7657
MMRF_2214_1_BM_CD138pos_T2_TSMRU_L08184	MMRF_2214	SRR2129861		black or african american	75.9	II	0	758	male	803	8312
MMRF_2216_1_BM_CD138pos_T2_TSMRU_L08163	MMRF_2216	SRR2129862		white	84.3	III	1	406	male	348	3318
MMRF_2230_1_BM_CD138pos_T3_TSMRU_L08455	MMRF_2230	SRR2129863		white	67.4	I	0	157	female	294	3733
MMRF_2231_1_BM_CD138pos_T3_TSMRU_L08456	MMRF_2231	SRR2129864		not allowed to collect	74.1	I	0	882	female	983	9705
MMRF_2250_1_BM_CD138pos_T3_TSMRU_L08458	MMRF_2250	SRR2129865		white	71.5	II	0	851	female	405	4096
MMRF_1049_2_BM_CD138pos_T2_TSMRU_L10069	MMRF_1049	SRR3163500		black or african american	68.1	II	0	1798	female	403	3745
MMRF_1157_4_BM_CD138pos_T2_TSMRU_L10078	MMRF_1157	SRR3163501		white	69.8	I	0	1683	female	1228	12392
MMRF_1193_5_BM_CD138pos_T2_TSMRU_L10077	MMRF_1193	SRR3163502	Cancer Related	white	63.1	I	1	1564	female	1060	9104
MMRF_1232_4_BM_CD138pos_T2_TSMRU_L09796	MMRF_1232	SRR3163503	Not Cancer Related	black or african american	59	III	1	972	female	1110	11324
MMRF_1364_1_BM_CD138pos_T3_TSMRU_L00804	MMRF_1364	SRR3163504		white	56.5	I	0	268	male	994	7816
MMRF_1462_3_BM_CD138pos_T2_TSMRU_L10616	MMRF_1462	SRR3163505		not reported	59.7	I	0	1376	male	571	6282
MMRF_1533_2_BM_CD138pos_T2_TSMRU_L11130	MMRF_1533	SRR3163506	Not Cancer Related	white	65.8	III	1	763	male	1188	12191
MMRF_1727_1_BM_CD138pos_T2_TSMRU_L06655	MMRF_1727	SRR3163507		white	72	III	0	1156	male	518	6106
MMRF_1790_2_BM_CD138pos_T2_TSMRU_L10619	MMRF_1790	SRR3163508	Cancer Related	white	76.8	III	1	983	female	335	2988
MMRF_2017_2_BM_CD138pos_T2_TSMRU_L11129	MMRF_2017	SRR3163509	Not Cancer Related	white	82.8	III	1	421	male	171	1395
MMRF_2087_2_BM_CD138pos_T2_TSMRU_L10063	MMRF_2087	SRR3163510	Cancer Related	black or african american	74.4	II	1	283	male	689	8424
MMRF_2168_1_BM_CD138pos_T2_TSMRU_L09784	MMRF_2168	SRR3163511		black or african american	50.9	I	0	877	male	628	6382
MMRF_2183_1_BM_CD138pos_T2_TSMRU_L08447	MMRF_2183	SRR3163512		white	79.6		1	603	female	237	2204
MMRF_2187_1_BM_CD138pos_T5_TSMRU_L08448	MMRF_2187	SRR3163513		not allowed to collect	53.5	III	0	1	male	606	6499
MMRF_2187_1_PB_CD138pos_T4_TSMRU_L08443	MMRF_2187	SRR3163514		not allowed to collect	53.5	III	0	1	male	1136	12580
MMRF_2199_1_BM_CD138pos_T3_TSMRU_L08444	MMRF_2199	SRR3163515		white	77.9	I	0	848	female	939	8663
MMRF_2204_1_BM_CD138pos_T3_TSMRU_L08445	MMRF_2204	SRR3163516	Cancer Related	black or african american	82.7		1	616	male	442	5335
MMRF_2211_1_BM_CD138pos_T3_TSMRU_L08451	MMRF_2211	SRR3163517		white	45.5	III	0	907	male	714	9185
MMRF_2215_1_BM_CD138pos_T3_TSMRU_L10051	MMRF_2215	SRR3163518		white	71.9	I	0	893	male	450	4339
MMRF_2217_1_BM_CD138pos_T2_TSMRU_L08452	MMRF_2217	SRR3163519		white	60.9	III	0	905	male	1249	12875
MMRF_2220_1_BM_CD138pos_T3_TSMRU_L08454	MMRF_2220	SRR3163520		white	56.9	II	0	827	female	353	3973
MMRF_2224_1_BM_CD138pos_T3_TSMRU_L10264	MMRF_2224	SRR3163521		white	56.6	III	0	895	male	1057	10780
MMRF_2225_1_BM_CD138pos_T3_TSMRU_L10265	MMRF_2225	SRR3163522	Cancer Related	white	53.3	II	1	782	female	2031	22087
MMRF_2228_1_BM_CD138pos_T2_TSMRU_L09785	MMRF_2228	SRR3163523	Not Cancer Related	black or african american	61.3	II	1	527	male	926	8904
MMRF_2229_1_BM_CD138pos_T3_TSMRU_L10266	MMRF_2229	SRR3163524		white	70.9	I	0	827	male	312	3018
MMRF_2232_1_BM_CD138pos_T3_TSMRU_L08457	MMRF_2232	SRR3163525		black or african american	56.1	I	0	800	female	1125	12046
MMRF_2236_1_BM_CD138pos_T2_TSMRU_L09791	MMRF_2236	SRR3163526		not allowed to collect	58.2	II	0	868	female	542	4775
MMRF_2238_1_BM_CD138pos_T2_TSMRU_L09790	MMRF_2238	SRR3163527		white	52.7	III	0	877	male	1230	10822
MMRF_2240_1_BM_CD138pos_T2_TSMRU_L09786	MMRF_2240	SRR3163528		white	67.1	III	0	832	male	594	4996
MMRF_2245_1_BM_CD138pos_T3_TSMRU_L10267	MMRF_2245	SRR3163529		white	78	II	0	91	female	654	6583
MMRF_2251_1_BM_CD138pos_T2_TSMRU_L09787	MMRF_2251	SRR3163530	Cancer Related	white	47.1	III	1	104	female	600	7582
MMRF_2253_1_BM_CD138pos_T3_TSMRU_L08459	MMRF_2253	SRR3163531	Cancer Related	white	61.4	II	1	744	male	456	4217
MMRF_2257_1_BM_CD138pos_T3_TSMRU_L10269	MMRF_2257	SRR3163532		white	67.8	II	0	817	male	903	8258
MMRF_2258_1_BM_CD138pos_T2_TSMRU_L09788	MMRF_2258	SRR3163533		white	74.5	III	0	826	female	260	2872
MMRF_2265_1_BM_CD138pos_T2_TSMRU_L10603	MMRF_2265	SRR3163534		other	67.4	I	0	876	female	409	4531
MMRF_2266_1_BM_CD138pos_T3_TSMRU_L08460	MMRF_2266	SRR3163535	Not Cancer Related	white	73.7	II	1	519	male	599	5078
MMRF_2267_1_BM_CD138pos_T2_TSMRU_L09789	MMRF_2267	SRR3163536		white	79.4	III	0	845	female	506	5271
MMRF_2268_1_BM_CD138pos_T3_TSMRU_L10270	MMRF_2268	SRR3163537		white	73.1	II	0	802	male	209	2043
MMRF_2269_1_BM_CD138pos_T2_TSMRU_L09798	MMRF_2269	SRR3163538		white	68.9	II	0	809	female	478	3917
MMRF_2271_1_BM_CD138pos_T2_TSMRU_L09793	MMRF_2271	SRR3163539		white	NA		NA	NA	female	538	5528
MMRF_2272_1_BM_CD138pos_T2_TSMRU_L09794	MMRF_2272	SRR3163540	Cancer Related	white	57.4	III	1	41	male	953	9653
MMRF_2273_1_BM_CD138pos_T3_TSMRU_L10271	MMRF_2273	SRR3163541		white	69.1		0	814	female	366	3057
MMRF_2279_1_BM_CD138pos_T2_TSMRU_L09795	MMRF_2279	SRR3163542		white	65.2	I	0	847	male	866	11420
MMRF_2286_1_BM_CD138pos_T3_TSMRU_L10056	MMRF_2286	SRR3163543		black or african american	68.2	II	0	811	female	143	1498
MMRF_2290_1_BM_CD138pos_T2_TSMRU_L09801	MMRF_2290	SRR3163544	Cancer Related	white	79.5	II	1	139	female	1363	15222
MMRF_2291_1_BM_CD138pos_T2_TSMRU_L09799	MMRF_2291	SRR3163545		white	75.6	I	0	72	male	557	4934
MMRF_2293_1_BM_CD138pos_T3_TSMRU_L10272	MMRF_2293	SRR3163546		white	69.5	I	0	793	male	869	10270
MMRF_2297_1_BM_CD138pos_T3_TSMRU_L10053	MMRF_2297	SRR3163547		white	58.3	II	0	793	male	219	1962
MMRF_2300_1_BM_CD138pos_T3_TSMRU_L10273	MMRF_2300	SRR3163548	Not Cancer Related	white	80.4	III	1	66	male	1666	17810
MMRF_2301_1_BM_CD138pos_T3_TSMRU_L10057	MMRF_2301	SRR3163549		white	62.1	II	0	765	male	714	5929
MMRF_2302_1_BM_CD138pos_T3_TSMRU_L10054	MMRF_2302	SRR3163550		white	77.7		0	821	male	439	4128
MMRF_2305_1_BM_CD138pos_T3_TSMRU_L10274	MMRF_2305	SRR3163551		white	68.4	III	0	803	male	1100	11456
MMRF_2306_1_BM_CD138pos_T2_TSMRU_L09802	MMRF_2306	SRR3163552		black or african american	40.7	II	0	778	male	365	4498
MMRF_2307_1_BM_CD138pos_T3_TSMRU_L10275	MMRF_2307	SRR3163553		white	66.6	I	0	94	male	719	6482
MMRF_2310_1_BM_CD138pos_T2_TSMRU_L09803	MMRF_2310	SRR3163554		black or african american	67.7	II	0	822	male	656	6190
MMRF_2313_1_BM_CD138pos_T3_TSMRU_L10276	MMRF_2313	SRR3163555		white	53.4	II	0	794	male	1146	12618
MMRF_2314_1_BM_CD138pos_T3_TSMRU_L10278	MMRF_2314	SRR3163556	Not Cancer Related	white	59.7	II	1	96	male	2008	20290
MMRF_2316_1_BM_CD138pos_T2_TSMRU_L09804	MMRF_2316	SRR3163557		white	64.5	III	0	859	male	160	2048
MMRF_2317_1_BM_CD138pos_T3_TSMRU_L10277	MMRF_2317	SRR3163558		white	75.6	I	0	610	male	719	7153
MMRF_2325_1_BM_CD138pos_T3_TSMRU_L10055	MMRF_2325	SRR3163559		not reported	45	I	0	821	male	714	6396
MMRF_2326_1_BM_CD138pos_T3_TSMRU_L10059	MMRF_2326	SRR3163560		white	72.2	I	0	801	male	258	2817
MMRF_2328_1_BM_CD138pos_T3_TSMRU_L10279	MMRF_2328	SRR3163561		white	66.4	III	0	824	male	154	1359
MMRF_2329_1_BM_CD138pos_T2_TSMRU_L09797	MMRF_2329	SRR3163562		white	72.1	III	0	787	male	578	7019
MMRF_2330_1_BM_CD138pos_T3_TSMRU_L10058	MMRF_2330	SRR3163563		white	58.5	II	0	814	male	454	5202
MMRF_2331_1_BM_CD138pos_T3_TSMRU_L10060	MMRF_2331	SRR3163564		white	70.9	II	0	767	female	226	1845
MMRF_2335_1_BM_CD138pos_T3_TSMRU_L10280	MMRF_2335	SRR3163565	Not Cancer Related	white	64.9	III	1	264	male	1202	10893
MMRF_2336_1_BM_CD138pos_T3_TSMRU_L10281	MMRF_2336	SRR3163566		white	63.3	I	0	780	female	1185	13221
MMRF_2339_1_BM_CD138pos_T3_TSMRU_L10071	MMRF_2339	SRR3163567		white	53.7	I	0	773	female	1297	9996
MMRF_2341_1_BM_CD138pos_T3_TSMRU_L10061	MMRF_2341	SRR3163568		white	53.8	II	0	86	male	1484	15616
MMRF_2352_1_BM_CD138pos_T3_TSMRU_L10062	MMRF_2352	SRR3163569		white	60.6	III	0	820	male	788	8429
MMRF_2353_1_BM_CD138pos_T3_TSMRU_L10064	MMRF_2353	SRR3163570		white	57	I	0	809	male	425	3926
MMRF_2362_1_BM_CD138pos_T3_TSMRU_L10065	MMRF_2362	SRR3163571		black or african american	65.1	II	0	729	male	1094	14388
MMRF_2363_2_BM_CD138pos_T2_TSMRU_L10074	MMRF_2363	SRR3163572		white	53	I	0	723	female	583	6239
MMRF_2364_1_BM_CD138pos_T2_TSMRU_L10605	MMRF_2364	SRR3163573	Not Cancer Related	white	51.6	III	1	156	male	702	7425
MMRF_2365_1_BM_CD138pos_T3_TSMRU_L10318	MMRF_2365	SRR3163574		white	77.7	III	0	165	female	1117	9902
MMRF_2366_1_BM_CD138pos_T3_TSMRU_L10072	MMRF_2366	SRR3163575		white	75.7	I	0	710	female	421	3391
MMRF_2367_1_BM_CD138pos_T3_TSMRU_L10073	MMRF_2367	SRR3163576		not allowed to collect	70.5	I	0	814	male	519	5256
MMRF_2368_1_BM_CD138pos_T3_TSMRU_L10283	MMRF_2368	SRR3163577		white	83.1	III	0	133	female	1280	13706
MMRF_2373_1_BM_CD138pos_T3_TSMRU_L10075	MMRF_2373	SRR3163578	Cancer Related	white	67.2	I	1	542	male	716	6837
MMRF_2377_1_BM_CD138pos_T3_TSMRU_L10066	MMRF_2377	SRR3163579		other	62.8	II	0	734	male	412	3993
MMRF_2378_1_BM_CD138pos_T3_TSMRU_L10076	MMRF_2378	SRR3163580		white	67	I	0	802	male	516	4735
MMRF_2379_1_BM_CD138pos_T3_TSMRU_L10068	MMRF_2379	SRR3163581	Not Cancer Related	white	79.6	III	1	90	male	440	4922
MMRF_2380_1_BM_CD138pos_T3_TSMRU_L10067	MMRF_2380	SRR3163582		black or african american	69.5	III	0	729	male	551	6981
MMRF_2384_1_BM_CD138pos_T2_TSMRU_L10621	MMRF_2384	SRR3163583		white	57.2	II	0	707	female	1329	11781
MMRF_2394_1_BM_CD138pos_T3_TSMRU_L10262	MMRF_2394	SRR3163584		not reported	67	I	0	728	male	1683	16886
MMRF_2399_1_BM_CD138pos_T3_TSMRU_L10284	MMRF_2399	SRR3163585		not reported	53.4	I	0	736	male	786	6460
MMRF_2400_1_BM_CD138pos_T2_TSMRU_L10606	MMRF_2400	SRR3163586		white	68.2	II	0	620	male	2669	21866
MMRF_2404_1_BM_CD138pos_T3_TSMRU_L10285	MMRF_2404	SRR3163587	Cancer Related	black or african american	50.2	III	1	331	male	748	7186
MMRF_2407_1_BM_CD138pos_T3_TSMRU_L10286	MMRF_2407	SRR3163588		white	46	I	0	792	male	670	4295
MMRF_2409_1_BM_CD138pos_T3_TSMRU_L10070	MMRF_2409	SRR3163589		white	66.9	I	0	785	male	515	6156
MMRF_2412_1_BM_CD138pos_T3_TSMRU_L10287	MMRF_2412	SRR3163590		not allowed to collect	65.9	III	0	718	female	469	4521
MMRF_2413_1_BM_CD138pos_T2_TSMRU_L10618	MMRF_2413	SRR3163591		white	61.4	III	0	714	male	570	5168
MMRF_2419_1_BM_CD138pos_T2_TSMRU_L10607	MMRF_2419	SRR3163592		white	55.4	III	0	716	male	421	3789
MMRF_2422_1_BM_CD138pos_T2_TSMRU_L10613	MMRF_2422	SRR3163593		black or african american	62.7	I	0	731	male	599	7291
MMRF_2429_1_BM_CD138pos_T2_TSMRU_L10614	MMRF_2429	SRR3163594		white	70	II	0	776	male	373	3764
MMRF_2433_1_BM_CD138pos_T2_TSMRU_L10615	MMRF_2433	SRR3163595		white	54	II	0	714	male	587	5072
MMRF_2440_1_BM_CD138pos_T2_TSMRU_L10608	MMRF_2440	SRR3163596		white	47.1	II	0	722	male	383	3691
MMRF_2444_1_BM_CD138pos_T2_TSMRU_L10620	MMRF_2444	SRR3163597	Not Cancer Related	white	81.2	III	1	76	female	79	764
MMRF_2452_1_BM_CD138pos_T2_TSMRU_L10623	MMRF_2452	SRR3163598		white	64.4	I	0	732	male	1362	13724
MMRF_2453_1_BM_CD138pos_T2_TSMRU_L10609	MMRF_2453	SRR3163599		not allowed to collect	58.6	II	0	737	female	637	6488
MMRF_2455_1_BM_CD138pos_T2_TSMRU_L10610	MMRF_2455	SRR3163600	Cancer Related	white	63.1	II	1	264	male	1027	9686
MMRF_2458_1_BM_CD138pos_T2_TSMRU_L10617	MMRF_2458	SRR3163601		not allowed to collect	61.8	II	0	743	female	613	5928
MMRF_2459_1_BM_CD138pos_T2_TSMRU_L10611	MMRF_2459	SRR3163602		not reported	66.9	II	0	669	female	427	4325
MMRF_2469_1_BM_CD138pos_T2_TSMRU_L11128	MMRF_2469	SRR3163603		white	53	III	0	736	male	682	6506
MMRF_1293_1_BM_CD138pos_T3_TSMRU_L01347	MMRF_1293	SRR3163614		asian	59.4	II	0	1457	male	981	10457
MMRF_1499_1_BM_CD138pos_T1_TSMRU_L02345	MMRF_1499	SRR3163625		white	68.6	II	0	1339	male	1145	6924
MMRF_1518_2_BM_CD138pos_T2_TSMRU_L03893	MMRF_1518	SRR3163638	Cancer Related	white	63.6	II	1	240	female	1239	14541
MMRF_1584_1_BM_CD138pos_T1_TSMRU_L05243	MMRF_1584	SRR3163642		white	44	II	0	7	female	1118	11999
MMRF_1518_3_BM_CD138pos_T2_TSMRU_L05334	MMRF_1518	SRR3163643	Cancer Related	white	63.6	II	1	240	female	1210	15041
MMRF_1654_1_BM_CD138pos_T2_TSMRU_L05336	MMRF_1654	SRR3163644	Cancer Related	white	86.8	II	1	81	male	1353	12641
MMRF_1682_1_BM_CD138pos_T2_TSMRU_L05338	MMRF_1682	SRR3163645	Cancer Related	white	72.3	II	1	620	male	963	9563
MMRF_1223_2_BM_CD138pos_T2_TSMRU_L06005	MMRF_1223	SRR3163655		white	35.7	III	0	1629	male	620	5790
MMRF_1229_3_BM_CD138pos_T1_TSMRU_L06008	MMRF_1229	SRR3163656		white	69.1	III	0	1593	male	501	4168
MMRF_1880_1_BM_CD138pos_T2_TSMRU_L06635	MMRF_1880	SRR3163667		white	66.5	II	0	918	female	628	3901
MMRF_1496_3_BM_CD138pos_T2_TSMRU_L06637	MMRF_1496	SRR3163668	Cancer Related	white	39.9	III	1	494	male	1178	11450
MMRF_1790_1_BM_CD138pos_T2_TSMRU_L06654	MMRF_1790	SRR3163669	Cancer Related	white	76.8	III	1	983	female	1104	11086
MMRF_1496_3_PB_CD138pos_T4_TSMRU_L06660	MMRF_1496	SRR3163670	Cancer Related	white	39.9	III	1	494	male	677	6344
MMRF_1923_1_BM_CD138pos_T3_TSMRU_L07633	MMRF_1923	SRR3163686		white	53.1	I	0	990	female	1595	20680
MMRF_1401_2_BM_CD138pos_T3_TSMRU_L07637	MMRF_1401	SRR3163687	Cancer Related	white	82.9	II	1	575	male	1233	14423
MMRF_2087_1_BM_CD138pos_T3_TSMRU_L07654	MMRF_2087	SRR3163688	Cancer Related	black or african american	74.4	II	1	283	male	1213	14958
MMRF_2149_1_BM_CD138pos_T2_TSMRU_L08159	MMRF_2149	SRR3163693	Not Cancer Related	not reported	63.2	II	1	454	male	1386	13269
MMRF_2017_1_BM_CD138pos_T2_TSMRU_L08166	MMRF_2017	SRR3163694	Not Cancer Related	white	82.8	III	1	421	male	512	4143
MMRF_2016_1_BM_CD138pos_T2_TSMRU_L08167	MMRF_2016	SRR3163695		white	76.4	III	0	978	male	2198	27019
MMRF_2068_1_BM_CD138pos_T2_TSMRU_L08172	MMRF_2068	SRR3163696	Not Cancer Related	white	82.8	III	1	654	female	159	1830
MMRF_1212_1_PB_CD3pos_C2_TSWGL_L00064	MMRF_1212	SRR4188967		white	78.4	III	0	1252	female	NA	NA
MMRF_1783_2_BM_CD138pos_T2_TSMRU_L11495	MMRF_1783	SRR4188969	Cancer Related	white	57.9	II	1	718	male	461	3752
MMRF_2464_1_BM_CD138pos_T2_TSMRU_L11496	MMRF_2464	SRR4188970		white	63.1	II	0	693	female	511	4475
MMRF_2476_1_BM_CD138pos_T2_TSMRU_L11497	MMRF_2476	SRR4188971		white	83.2	III	0	525	male	740	7201
MMRF_2478_1_BM_CD138pos_T2_TSMRU_L11498	MMRF_2478	SRR4188972		black or african american	52.2		0	629	male	424	4080
MMRF_2436_1_BM_CD138pos_T2_TSMRU_L11499	MMRF_2436	SRR4188973		white	60.2		0	692	male	1072	10328
MMRF_2437_1_BM_CD138pos_T2_TSMRU_L11500	MMRF_2437	SRR4188974		asian	71.6	II	0	766	female	239	2359
MMRF_2438_1_BM_CD138pos_T2_TSMRU_L11501	MMRF_2438	SRR4188975		white	51.6	I	0	723	female	386	2939
MMRF_2445_1_BM_CD138pos_T2_TSMRU_L11502	MMRF_2445	SRR4188976		white	65.1	I	0	613	female	1032	10082
MMRF_2449_1_BM_CD138pos_T2_TSMRU_L11503	MMRF_2449	SRR4188977		white	56.2	III	0	751	female	1711	16947
MMRF_2456_1_BM_CD138pos_T2_TSMRU_L11504	MMRF_2456	SRR4188978		white	70.7	I	0	488	male	900	6973
MMRF_2457_1_BM_CD138pos_T2_TSMRU_L11505	MMRF_2457	SRR4188979		white	52.7	III	0	671	female	1155	12749
MMRF_2461_1_BM_CD138pos_T2_TSMRU_L11506	MMRF_2461	SRR4188980		white	87.3	II	0	711	female	1894	18678
MMRF_2427_1_BM_CD138pos_T2_TSMRU_L11507	MMRF_2427	SRR4188981	Not Cancer Related	white	64.8	II	1	638	male	3436	37412
MMRF_2471_1_BM_CD138pos_T2_TSMRU_L11508	MMRF_2471	SRR4188982		white	71.7	III	0	724	male	757	9949
MMRF_2473_1_BM_CD138pos_T2_TSMRU_L11509	MMRF_2473	SRR4188983		white	74.4	I	0	534	female	815	8587
MMRF_2475_1_BM_CD138pos_T2_TSMRU_L11524	MMRF_2475	SRR4188984		white	47.4	I	0	688	male	778	7819
MMRF_2480_1_BM_CD138pos_T2_TSMRU_L11525	MMRF_2480	SRR4188985	Cancer Related	white	63.9		1	141	male	753	6989
MMRF_2497_1_BM_CD138pos_T2_TSMRU_L11526	MMRF_2497	SRR4188986		white	70.2	I	0	686	female	614	5603
MMRF_2501_1_BM_CD138pos_T2_TSMRU_L11527	MMRF_2501	SRR4188987		black or african american	55.7	II	0	703	female	548	6175
MMRF_2505_1_BM_CD138pos_T2_TSMRU_L11528	MMRF_2505	SRR4188988		black or african american	68.6	II	0	703	male	178	1609
MMRF_1587_2_BM_CD138pos_T2_TSMRU_L11529	MMRF_1587	SRR4188989	Cancer Related	white	74.6	III	1	629	male	989	9104
MMRF_2523_1_BM_CD138pos_T2_TSMRU_L11530	MMRF_2523	SRR4188990	Cancer Related	black or african american	56	III	1	666	female	475	4458
MMRF_2485_1_BM_CD138pos_T2_TSMRU_L11531	MMRF_2485	SRR4188991		white	60.7	III	0	727	female	1707	14476
MMRF_2487_1_BM_CD138pos_T2_TSMRU_L11532	MMRF_2487	SRR4188992		white	63.4	II	0	632	male	673	6770
MMRF_2489_1_BM_CD138pos_T2_TSMRU_L11533	MMRF_2489	SRR4188993		white	56.4	I	0	714	male	541	5064
MMRF_2498_1_BM_CD138pos_T2_TSMRU_L11534	MMRF_2498	SRR4188994		white	43.2	I	0	635	male	206	1762
MMRF_1285_3_BM_CD138pos_T2_TSMRU_L11535	MMRF_1285	SRR4188995		white	75.4	I	0	1570	male	1760	17901
MMRF_2465_1_BM_CD138pos_T2_TSMRU_L11536	MMRF_2465	SRR4188996		white	67.3	II	0	711	female	1117	10081
MMRF_2488_1_BM_CD138pos_T2_TSMRU_L11537	MMRF_2488	SRR4188997		white	53	III	0	728	male	885	8258
MMRF_2490_1_BM_CD138pos_T2_TSMRU_L11538	MMRF_2490	SRR4188998	Not Cancer Related	white	81.4	III	1	349	female	1533	11678
MMRF_2039_2_BM_CD138pos_T2_TSMRU_L11539	MMRF_2039	SRR4188999	Cancer Related	white	70.5	III	1	475	male	1156	13039
MMRF_1656_4_BM_CD138pos_T2_TSMRU_L11540	MMRF_1656	SRR4189000	Not Cancer Related	white	71	III	1	523	female	2262	26839
MMRF_1700_2_BM_CD138pos_T2_TSMRU_L11541	MMRF_1700	SRR4189001	Cancer Related	black or african american	75.9	III	1	569	male	909	10232
MMRF_1639_3_BM_CD138pos_T2_TSMRU_L11542	MMRF_1639	SRR4189002	Cancer Related	black or african american	67.3	III	1	704	female	681	7711
MMRF_2522_1_BM_CD138pos_T2_TSMRU_L12422	MMRF_2522	SRR4189137		not allowed to collect	60.9	I	0	624	female	659	6630
MMRF_2499_1_BM_CD138pos_T2_TSMRU_L12423	MMRF_2499	SRR4189138		white	55.2	I	0	723	female	272	2026
MMRF_2506_1_BM_CD138pos_T2_TSMRU_L12424	MMRF_2506	SRR4189139		black or african american	81.4	III	0	685	male	841	9356
MMRF_2531_1_BM_CD138pos_T3_TSMRU_L12425	MMRF_2531	SRR4189140	Not Cancer Related	white	70.6	III	1	546	male	309	3985
MMRF_2541_1_BM_CD138pos_T2_TSMRU_L12426	MMRF_2541	SRR4189141		white	57.8	II	0	585	female	737	6917
MMRF_2550_1_BM_CD138pos_T2_TSMRU_L12427	MMRF_2550	SRR4189142		black or african american	62.9	III	0	249	female	1416	12249
MMRF_2559_1_BM_CD138pos_T2_TSMRU_L12428	MMRF_2559	SRR4189143		white	51.9		0	632	male	469	4549
MMRF_2560_1_BM_CD138pos_T2_TSMRU_L12429	MMRF_2560	SRR4189144		white	63.3		0	613	male	511	5551
MMRF_2524_1_BM_CD138pos_T2_TSMRU_L12430	MMRF_2524	SRR4189145		not allowed to collect	65.3	II	0	638	female	686	6967
MMRF_2514_1_BM_CD138pos_T2_TSMRU_L12431	MMRF_2514	SRR4189146		white	63.4	I	0	651	female	733	8447
MMRF_2516_1_BM_CD138pos_T2_TSMRU_L12432	MMRF_2516	SRR4189147		black or african american	68	I	0	701	male	529	3678
MMRF_2525_1_BM_CD138pos_T2_TSMRU_L12433	MMRF_2525	SRR4189148		black or african american	51.5	II	0	631	female	515	5802
MMRF_2531_1_PB_CD138pos_T4_TSMRU_L12434	MMRF_2531	SRR4189149	Not Cancer Related	white	70.6	III	1	546	male	407	5152
MMRF_2532_1_BM_CD138pos_T2_TSMRU_L12435	MMRF_2532	SRR4189150		white	73.8	I	0	708	male	546	5188
MMRF_2468_1_BM_CD138pos_T2_TSMRU_L12436	MMRF_2468	SRR4189151		white	60.2	III	0	712	male	391	4057
MMRF_2515_1_BM_CD138pos_T2_TSMRU_L12437	MMRF_2515	SRR4189152		white	87.2	I	0	687	female	461	4342
MMRF_2539_1_BM_CD138pos_T2_TSMRU_L12438	MMRF_2539	SRR4189153		white	51.8	II	0	654	female	1887	23838
MMRF_2549_1_BM_CD138pos_T2_TSMRU_L12439	MMRF_2549	SRR4189154		white	64.8	III	0	695	female	1035	11800
MMRF_2557_1_BM_CD138pos_T2_TSMRU_L12440	MMRF_2557	SRR4189155	Not Cancer Related	white	83.6	III	1	325	male	898	10703
MMRF_2562_1_BM_CD138pos_T2_TSMRU_L12441	MMRF_2562	SRR4189156		white	66.4	II	0	584	male	882	9890
MMRF_2568_1_BM_CD138pos_T2_TSMRU_L12443	MMRF_2568	SRR4189157		white	69.9	I	0	684	male	686	5651
MMRF_2570_1_BM_CD138pos_T2_TSMRU_L12444	MMRF_2570	SRR4189158		white	61.3	I	0	659	female	710	7733
MMRF_2579_1_BM_CD138pos_T2_TSMRU_L12445	MMRF_2579	SRR4189159		white	61.8	I	0	660	male	712	5607
MMRF_2581_1_BM_CD138pos_T2_TSMRU_L12446	MMRF_2581	SRR4189160	Cancer Related	black or african american	72.7	II	1	360	male	1083	7979
MMRF_2590_1_BM_CD138pos_T2_TSMRU_L12447	MMRF_2590	SRR4189161		white	72.2	III	0	527	female	365	3847
MMRF_2538_1_BM_CD138pos_T2_TSMRU_L12448	MMRF_2538	SRR4189162		white	68.6	II	0	613	male	523	5448
MMRF_2548_1_BM_CD138pos_T2_TSMRU_L12449	MMRF_2548	SRR4189163		white	57.4	I	0	645	male	370	1984
MMRF_2554_1_BM_CD138pos_T2_TSMRU_L12450	MMRF_2554	SRR4189164	Not Cancer Related	white	65.6	I	1	271	male	1307	11439
MMRF_2587_1_BM_CD138pos_T2_TSMRU_L12451	MMRF_2587	SRR4189165		white	73	I	0	637	female	1002	9634
MMRF_1889_3_BM_CD138pos_T2_TSMRU_L12453	MMRF_1889	SRR4189166	Not Cancer Related	black or african american	62.4	III	1	836	female	1031	12888
MMRF_2622_1_BM_CD138pos_T2_TSMRU_L12454	MMRF_2622	SRR4189167		white	59.8	II	0	535	male	1144	13402
MMRF_1546_1_BM_CD138pos_T2_TSMRU_L12455	MMRF_1546	SRR4189168		black or african american	67.8	II	0	1268	male	1570	15242
MMRF_2401_1_BM_CD138pos_T2_TSMRU_L12456	MMRF_2401	SRR4189169	Not Cancer Related	white	64.5	III	1	389	male	1734	16396
MMRF_2595_1_BM_CD138pos_T2_TSMRU_L12457	MMRF_2595	SRR4189170		white	60.4	II	0	556	female	887	9625
MMRF_2598_1_BM_CD138pos_T2_TSMRU_L12458	MMRF_2598	SRR4189171		white	82.2	III	0	638	female	1084	10593
MMRF_2083_2_BM_CD138pos_T2_TSMRU_L12459	MMRF_2083	SRR4189172	Cancer Related	white	66.9	I	1	870	female	2494	25350
MMRF_2564_1_BM_CD138pos_T2_TSMRU_L12521	MMRF_2564	SRR4189204		black or african american	56	I	0	678	female	1278	12569
MMRF_2614_1_BM_CD138pos_T2_TSMRU_L12522	MMRF_2614	SRR4189205		white	58.3	I	0	563	male	1029	10728
MMRF_2573_1_BM_CD138pos_T2_TSMRU_L12663	MMRF_2573	SRR4189250		white	72.8	II	0	649	male	1189	13159
MMRF_2574_1_BM_CD138pos_T2_TSMRU_L12664	MMRF_2574	SRR4189251	Not Cancer Related	white	74.6	II	1	475	male	1363	14437
MMRF_2605_1_BM_CD138pos_T2_TSMRU_L12665	MMRF_2605	SRR4189252		white	62.3	I	0	660	female	2033	17819
MMRF_2611_1_BM_CD138pos_T2_TSMRU_L12666	MMRF_2611	SRR4189253		white	66.9	II	0	631	female	1003	6320
MMRF_2596_1_BM_CD138pos_T2_TSMRU_L12667	MMRF_2596	SRR4189254	Not Cancer Related	white	73.2	I	1	139	female	584	5009
MMRF_2599_1_BM_CD138pos_T2_TSMRU_L12668	MMRF_2599	SRR4189255		not allowed to collect	71.8	II	0	625	female	432	3970
MMRF_2597_1_BM_CD138pos_T2_TSMRU_L12669	MMRF_2597	SRR4189256		not reported	64.7	I	0	645	female	435	4202
MMRF_2608_1_BM_CD138pos_T2_TSMRU_L12670	MMRF_2608	SRR4189257		not reported	67.5	I	0	629	male	1092	8600
MMRF_2621_1_BM_CD138pos_T2_TSMRU_L12672	MMRF_2621	SRR4189258	Cancer Related	white	52.2	III	1	201	male	794	6635
MMRF_2626_1_BM_CD138pos_T2_TSMRU_L12673	MMRF_2626	SRR4189259		not reported	62.4	III	0	218	male	806	10160
MMRF_2631_1_BM_CD138pos_T2_TSMRU_L12674	MMRF_2631	SRR4189260		not reported	63.8	II	0	617	male	992	10862
MMRF_2628_1_BM_CD138pos_T2_TSMRU_L12675	MMRF_2628	SRR4189261		not reported	NA	II	0	336	male	739	7002
MMRF_2583_1_BM_CD138pos_T2_TSMRU_L12676	MMRF_2583	SRR4189262		not reported	60.1	II	0	495	female	743	4309
MMRF_2604_1_BM_CD138pos_T2_TSMRU_L12677	MMRF_2604	SRR4189263		not reported	62.5	III	0	604	male	821	11645
MMRF_2635_1_BM_CD138pos_T2_TSMRU_L12678	MMRF_2635	SRR4189264		not reported	63.8	II	0	581	male	723	6938
MMRF_2630_1_BM_CD138pos_T2_TSMRU_L12679	MMRF_2630	SRR4189265		not reported	58.9	I	0	569	male	898	8084
MMRF_1179_2_BM_CD138pos_T2_TSMRU_L12680	MMRF_1179	SRR4189266		white	80.5	II	0	1661	male	475	4489
MMRF_1627_3_BM_CD138pos_T2_TSMRU_L12681	MMRF_1627	SRR4189267		white	82.1	III	0	1262	female	478	5329
MMRF_1112_3_BM_CD138pos_T2_TSMRU_L12682	MMRF_1112	SRR4189268		white	59.5	II	0	1809	male	454	4159
MMRF_1659_4_BM_CD138pos_T2_TSMRU_L12683	MMRF_1659	SRR4189269		white	51	III	0	1178	male	476	5312
MMRF_1992_2_BM_CD138pos_T2_TSMRU_L12684	MMRF_1992	SRR4189270		white	53.7	III	0	975	female	580	4377
MMRF_2519_1_BM_CD138pos_T2_TSMRU_L12685	MMRF_2519	SRR4189271		white	67.5	I	0	696	male	677	5597
MMRF_2518_1_BM_CD138pos_T2_TSMRU_L12686	MMRF_2518	SRR4189272		white	85.2	III	0	658	female	228	2390
MMRF_2526_1_BM_CD138pos_T2_TSMRU_L12687	MMRF_2526	SRR4189273		white	69.5	II	0	606	female	441	5714
MMRF_2543_1_BM_CD138pos_T2_TSMRU_L12688	MMRF_2543	SRR4189274		white	68.8	II	0	549	male	681	6921
MMRF_2089_2_BM_CD138pos_T2_TSMRU_L12689	MMRF_2089	SRR4189275	Not Cancer Related	white	66.9	III	1	449	female	744	8791
MMRF_2567_1_BM_CD138pos_T2_TSMRU_L12690	MMRF_2567	SRR4189276		white	62.8	II	0	626	male	1319	12644
MMRF_2572_1_BM_CD138pos_T2_TSMRU_L12691	MMRF_2572	SRR4189277		white	75.7	II	0	630	male	478	4817
MMRF_2580_1_BM_CD138pos_T2_TSMRU_L12692	MMRF_2580	SRR4189278		white	80.4	I	0	616	female	282	3007
MMRF_2401_2_BM_CD138pos_T2_TSMRU_L12693	MMRF_2401	SRR4189279	Not Cancer Related	white	64.5	III	1	389	male	1814	18073
MMRF_2602_1_BM_CD138pos_T2_TSMRU_L12694	MMRF_2602	SRR4189280		white	51.9	III	0	1	male	1686	20498
MMRF_2601_1_BM_CD138pos_T2_TSMRU_L12695	MMRF_2601	SRR4189281		white	70.9	II	0	638	female	396	5455
MMRF_2606_1_BM_CD138pos_T2_TSMRU_L12696	MMRF_2606	SRR4189282		white	70.1	II	0	617	female	611	6851
MMRF_2613_1_BM_CD138pos_T2_TSMRU_L12697	MMRF_2613	SRR4189283	Cancer Related	white	70.5	II	1	621	female	524	5487
MMRF_2634_1_BM_CD138pos_T2_TSMRU_L12698	MMRF_2634	SRR4189284		not reported	59.8	II	0	456	male	1755	23773
MMRF_2419_2_BM_CD138pos_T2_TSMRU_L12699	MMRF_2419	SRR4189285		white	55.4	III	0	716	male	687	6976
MMRF_1309_2_BM_CD138pos_T2_TSMRU_L12700	MMRF_1309	SRR4189286		white	83.8	II	0	1441	female	458	6727
MMRF_2621_1_PB_CD138pos_T4_TSMRU_L12701	MMRF_2621	SRR4189287	Cancer Related	white	52.2	III	1	201	male	916	8141
MMRF_2636_1_BM_CD138pos_T2_TSMRU_L13107	MMRF_2636	SRR4189472		not reported	57.5	III	0	447	male	897	8741
MMRF_2637_1_BM_CD138pos_T2_TSMRU_L13108	MMRF_2637	SRR4189473		not reported	55.6	II	0	406	female	1770	15636
MMRF_2638_1_BM_CD138pos_T2_TSMRU_L13109	MMRF_2638	SRR4189474		not reported	53.9	II	0	435	male	978	12407
MMRF_2639_1_BM_CD138pos_T2_TSMRU_L13110	MMRF_2639	SRR4189475		not reported	48.1	I	0	553	male	979	12257
MMRF_2641_1_BM_CD138pos_T2_TSMRU_L13111	MMRF_2641	SRR4189476		not reported	53.6	I	0	232	male	1044	9562
MMRF_2642_1_BM_CD138pos_T2_TSMRU_L13112	MMRF_2642	SRR4189477		not reported	59.4	II	0	567	female	1827	16139
MMRF_2643_1_BM_CD138pos_T2_TSMRU_L13113	MMRF_2643	SRR4189478		not reported	NA	II	0	337	male	2247	25351
MMRF_2644_1_BM_CD138pos_T2_TSMRU_L13114	MMRF_2644	SRR4189479		not reported	49	I	0	520	male	1473	13888
MMRF_2646_1_BM_CD138pos_T2_TSMRU_L13115	MMRF_2646	SRR4189480		not reported	56.9	II	0	154	male	954	11062
MMRF_2490_2_BM_CD138pos_T2_TSMRU_L13116	MMRF_2490	SRR4189481	Not Cancer Related	white	81.4	III	1	349	female	1619	12475
MMRF_2535_1_BM_CD138pos_T2_TSMRU_L13117	MMRF_2535	SRR4189482	Cancer Related	white	46.7	III	1	565	female	293	2638
MMRF_1650_2_BM_CD138pos_T2_TSMRU_L13118	MMRF_1650	SRR4189483		black or african american	83	III	0	997	female	1138	14750
MMRF_1061_3_BM_CD138pos_T2_TSMRU_L13119	MMRF_1061	SRR4189484		white	70.4	II	0	1808	female	2068	27073
MMRF_1296_1_BM_CD138pos_T1_TSMRU_L13120	MMRF_1296	SRR4189485		white	81.5	I	0	506	female	1079	11904
MMRF_1229_2_BM_CD138pos_T1_TSMRU_L13121	MMRF_1229	SRR4189486		white	69.1	III	0	1593	male	487	4172
MMRF_1024_3_BM_CD138pos_T1_TSMRU_L13122	MMRF_1024	SRR4189487		white	80.1	II	0	1927	female	879	7194
MMRF_1335_1_BM_CD138pos_T1_TSMRU_L13123	MMRF_1335	SRR4189488	Cancer Related	white	44.9	III	1	1317	male	378	3540
MMRF_1346_1_BM_CD138pos_T1_TSMRU_L13124	MMRF_1346	SRR4189489		white	63.8	II	0	427	male	547	5099
MMRF_1373_1_BM_CD138pos_T1_TSMRU_L13125	MMRF_1373	SRR4189490		white	62.9	II	0	424	female	863	8452
MMRF_1374_1_BM_CD138pos_T1_TSMRU_L13126	MMRF_1374	SRR4189491	Cancer Related	black or african american	71.5	II	1	354	male	623	7451
MMRF_1407_1_BM_CD138pos_T8_TSMRU_L13128	MMRF_1407	SRR4189492		white	71.8	I	0	1427	male	707	7368
MMRF_1289_1_BM_CD138pos_T1_TSMRU_L13129	MMRF_1289	SRR4189493		white	53.9	III	0	487	male	696	6878
MMRF_1504_1_BM_CD138pos_T1_TSMRU_L13132	MMRF_1504	SRR4189494		white	73.8	III	0	1352	female	956	8726
MMRF_1513_1_BM_CD138pos_T1_TSMRU_L13133	MMRF_1513	SRR4189495		white	59.9	II	0	1303	male	1047	11366
MMRF_1470_1_BM_CD138pos_T1_TSMRU_L13134	MMRF_1470	SRR4189496		white	70.8	II	0	964	female	1611	16626
MMRF_1415_1_BM_CD138pos_T1_TSMRU_L13135	MMRF_1415	SRR4189497	Cancer Related	white	50.4	III	1	469	male	1041	11996
MMRF_1137_3_BM_CD138pos_T1_TSMRU_L13136	MMRF_1137	SRR4189498	Cancer Related	white	65.9	I	1	1092	male	1018	10308
MMRF_1256_2_BM_CD138pos_T1_TSMRU_L13137	MMRF_1256	SRR4189499		black or african american	55.4	I	0	1555	female	905	7999
MMRF_1452_1_BM_CD138pos_T1_TSMRU_L13138	MMRF_1452	SRR4189500		white	58.8	II	0	1401	male	543	5204
MMRF_1455_1_BM_CD138pos_T1_TSMRU_L13139	MMRF_1455	SRR4189501		white	54.8	I	0	1375	male	1347	15909
MMRF_1458_1_BM_CD138pos_T1_TSMRU_L13141	MMRF_1458	SRR4189503		not reported	79.2	III	0	1382	male	1071	11024
MMRF_1475_1_BM_CD138pos_T1_TSMRU_L13142	MMRF_1475	SRR4189504		white	70.2	II	0	1	female	1422	12097
MMRF_1490_1_BM_CD138pos_T1_TSMRU_L13144	MMRF_1490	SRR4189505		not allowed to collect	67.1	I	0	1296	female	908	9453
MMRF_1494_1_BM_CD138pos_T1_TSMRU_L13145	MMRF_1494	SRR4189506		white	64.5	I	0	1324	female	2588	16628
MMRF_1284_2_BM_CD138pos_T1_TSMRU_L13335	MMRF_1284	SRR4189554		white	59.8	II	0	1563	male	493	3738
MMRF_1049_4_BM_CD138pos_T2_TSMRU_L13876	MMRF_1049	SRR4189688		black or african american	68.1	II	0	1798	female	513	4643
MMRF_1079_1_BM_CD138pos_T2_TSMRU_L13862	MMRF_1079	SRR4189695		white	NA	I	0	1793	male	1047	10989
MMRF_1079_2_BM_CD138pos_T2_TSMRU_L13874	MMRF_1079	SRR4189698		white	NA	I	0	1793	male	834	8857
MMRF_1110_2_BM_CD138pos_T2_TSMRU_L13877	MMRF_1110	SRR4189703		white	69.6	III	0	1758	male	680	6872
MMRF_1433_2_BM_CD138pos_T2_TSMRU_L13863	MMRF_1433	SRR4189718		white	55.8	I	0	1429	male	259	2348
MMRF_1462_4_BM_CD138pos_T2_TSMRU_L13875	MMRF_1462	SRR4189721		not reported	59.7	I	0	1376	male	452	5045
MMRF_1500_2_BM_CD138pos_T2_TSMRU_L14997	MMRF_1500	SRR4189724		white	60.4	I	0	1264	male	371	3093
MMRF_1790_3_BM_CD138pos_T3_TSMRU_L14472	MMRF_1790	SRR4189730	Cancer Related	white	76.8	III	1	983	female	863	8508
MMRF_1805_1_BM_CD138pos_T2_TSMRU_L14996	MMRF_1805	SRR4189733		black or african american	48.6	II	0	1023	female	196	1576
MMRF_1931_2_BM_CD138pos_T3_TSMRU_L14471	MMRF_1931	SRR4189742		white	72.7	III	0	1062	female	807	8893
MMRF_1978_2_BM_CD138pos_T2_TSMRU_L15008	MMRF_1978	SRR4189745		white	73.2	II	0	983	female	930	7872
MMRF_1988_1_BM_CD138pos_T2_TSMRU_L14984	MMRF_1988	SRR4189748		white	73.5	II	0	995	female	850	8803
MMRF_2015_2_BM_CD138pos_T2_TSMRU_L13873	MMRF_2015	SRR4189753	Cancer Related	black or african american	65.1	II	1	533	male	1054	10803
MMRF_2085_3_BM_CD138pos_T3_TSMRU_L14582	MMRF_2085	SRR4189756	Not Cancer Related	white	74.7		1	512	female	868	9063
MMRF_2089_3_BM_CD138pos_T5_TSMRU_L14470	MMRF_2089	SRR4189759	Not Cancer Related	white	66.9	III	1	449	female	1383	16308
MMRF_2122_3_BM_CD138pos_T2_TSMRU_L14474	MMRF_2122	SRR4189766		white	67.1	II	0	895	female	190	2088
MMRF_2126_2_BM_CD138pos_T2_TSMRU_L14985	MMRF_2126	SRR4189769	Cancer Related	white	71.1	II	1	566	male	973	14099
MMRF_2194_2_BM_CD138pos_T3_TSMRU_L14473	MMRF_2194	SRR4189772		white	75.5	II	0	901	male	1384	16229
MMRF_2344_2_BM_CD138pos_T2_TSMRU_L13864	MMRF_2344	SRR4189777		black or african american	66.8	I	0	818	male	299	2765
MMRF_2373_2_BM_CD138pos_T2_TSMRU_L14986	MMRF_2373	SRR4189780	Cancer Related	white	67.2	I	1	542	male	1001	10013
MMRF_2507_1_BM_CD138pos_T2_TSMRU_L13872	MMRF_2507	SRR4189783		white	68.6	III	0	349	male	436	4323
MMRF_2651_1_BM_CD138pos_T2_TSMRU_L13880	MMRF_2651	SRR4189792		not reported	61.4	II	0	512	male	2475	25670
MMRF_2652_1_BM_CD138pos_T2_TSMRU_L13881	MMRF_2652	SRR4189797		not reported	65.5	III	0	528	female	1366	11923
MMRF_2654_1_BM_CD138pos_T2_TSMRU_L13867	MMRF_2654	SRR4189804		not reported	NA	I	0	175	female	1721	18879
MMRF_2664_1_BM_CD138pos_T2_TSMRU_L13869	MMRF_2664	SRR4189821		not reported	64.2	I	0	305	male	1191	15278
MMRF_2667_1_BM_CD138pos_T2_TSMRU_L13882	MMRF_2667	SRR4189834		not reported	52.5	I	0	447	female	2723	32970
MMRF_2670_1_BM_CD138pos_T2_TSMRU_L13883	MMRF_2670	SRR4189843		not reported	63.4	II	0	330	female	1654	18486
MMRF_2675_1_BM_CD138pos_T2_TSMRU_L13884	MMRF_2675	SRR4189852		not reported	60.9	II	0	92	female	1654	15454
MMRF_2676_1_BM_CD138pos_T2_TSMRU_L13885	MMRF_2676	SRR4189857		not reported	47.3	II	0	464	female	3045	32719
MMRF_2677_1_BM_CD138pos_T2_TSMRU_L13886	MMRF_2677	SRR4189862		not reported	58.8	III	0	475	male	1732	18756
MMRF_2678_1_BM_CD138pos_T2_TSMRU_L14114	MMRF_2678	SRR4189867		not reported	63.3	I	0	318	female	381	3369
MMRF_2680_1_BM_CD138pos_T2_TSMRU_L13871	MMRF_2680	SRR4189876		not reported	64.7	I	0	324	female	587	4542
MMRF_2681_1_BM_CD138pos_T2_TSMRU_L14093	MMRF_2681	SRR4189881		not reported	45.2	III	0	392	male	1386	14526
MMRF_2682_1_BM_CD138pos_T2_TSMRU_L13865	MMRF_2682	SRR4189886		not reported	60.1	I	0	455	male	1451	13346
MMRF_2689_1_BM_CD138pos_T2_TSMRU_L13879	MMRF_2689	SRR4189901		not reported	62.3	II	0	431	male	1041	9706
MMRF_2690_1_BM_CD138pos_T3_TSMRU_L14478	MMRF_2690	SRR4189906		not reported	51.9	II	0	467	male	2717	34486
MMRF_2691_1_BM_CD138pos_T3_TSMRU_L14570	MMRF_2691	SRR4189911		not reported	NA	I	0	417	male	843	9623
MMRF_2692_1_BM_CD138pos_T3_TSMRU_L14571	MMRF_2692	SRR4189916	Not Cancer Related	not reported	43.5	II	1	318	female	2994	30639
MMRF_2694_1_BM_CD138pos_T3_TSMRU_L14572	MMRF_2694	SRR4189921		not reported	60.8	II	0	438	male	1435	16036
MMRF_2695_1_BM_CD138pos_T3_TSMRU_L14479	MMRF_2695	SRR4189926		not reported	NA	III	0	380	female	1761	18089
MMRF_2696_1_BM_CD138pos_T3_TSMRU_L14573	MMRF_2696	SRR4189931		not reported	49.6	I	0	302	female	962	9570
MMRF_2697_1_BM_CD138pos_T3_TSMRU_L14581	MMRF_2697	SRR4189935		not reported	53.1	I	0	99	male	2123	19998
MMRF_2698_1_BM_CD138pos_T3_TSMRU_L14574	MMRF_2698	SRR4189939		not reported	51	III	0	196	male	1466	15078
MMRF_2699_1_BM_CD138pos_T3_TSMRU_L14480	MMRF_2699	SRR4189944		not reported	64.3	I	0	426	female	3118	32366
MMRF_2700_1_BM_CD138pos_T3_TSMRU_L14576	MMRF_2700	SRR4189949		not reported	63.9	II	0	428	male	1008	10226
MMRF_2702_1_BM_CD138pos_T3_TSMRU_L14575	MMRF_2702	SRR4189958		not reported	61.7	I	0	413	male	873	9741
MMRF_2705_1_BM_CD138pos_T3_TSMRU_L14577	MMRF_2705	SRR4189971		not reported	65.2	II	0	194	female	1244	11876
MMRF_2706_1_BM_CD138pos_T3_TSMRU_L14578	MMRF_2706	SRR4189976		not reported	64.3	II	0	156	female	906	7772
MMRF_2709_1_BM_CD138pos_T3_TSMRU_L14579	MMRF_2709	SRR4189989		not reported	47.3	III	0	166	female	2323	22657
MMRF_2711_1_BM_CD138pos_T3_TSMRU_L14481	MMRF_2711	SRR4189993		not reported	61	III	0	357	female	1130	10406
MMRF_2716_1_BM_CD138pos_T3_TSMRU_L14580	MMRF_2716	SRR4190006		not reported	NA	I	0	343	female	1558	19687
MMRF_2717_1_BM_CD138pos_T3_TSMRU_L14567	MMRF_2717	SRR4190010		not reported	NA	I	0	353	male	1547	14200
MMRF_2718_1_BM_CD138pos_T3_TSMRU_L14475	MMRF_2718	SRR4190014		not reported	NA	I	0	148	male	4028	45251
MMRF_2719_1_BM_CD138pos_T3_TSMRU_L14568	MMRF_2719	SRR4190019		not reported	59.1	I	0	766	male	1530	15590
MMRF_2720_1_BM_CD138pos_T3_TSMRU_L14476	MMRF_2720	SRR4190023	Cancer Related	not reported	NA	I	1	291	female	2331	21261
MMRF_2721_1_BM_CD138pos_T3_TSMRU_L14477	MMRF_2721	SRR4190026		not reported	42	I	0	143	female	3001	25170
MMRF_2722_1_BM_CD138pos_T3_TSMRU_L14569	MMRF_2722	SRR4190031	Cancer Related	not reported	NA	II	1	169	male	947	10331
MMRF_2723_1_BM_CD138pos_T3_TSMRU_L14482	MMRF_2723	SRR4190036		not reported	52.1	II	0	377	male	974	8463
MMRF_2727_1_BM_CD138pos_T2_TSMRU_L14988	MMRF_2727	SRR4190041		not reported	48.5	II	0	166	male	2225	19648
MMRF_2728_1_BM_CD138pos_T2_TSMRU_L14998	MMRF_2728	SRR4190046		not reported	NA	I	0	154	male	1241	13877
MMRF_2729_1_BM_CD138pos_T2_TSMRU_L14999	MMRF_2729	SRR4190051		not reported	NA	I	0	427	female	2005	16041
MMRF_2731_1_BM_CD138pos_T2_TSMRU_L14989	MMRF_2731	SRR4190060		not reported	62.2	I	0	372	male	1346	14372
MMRF_2732_1_BM_CD138pos_T2_TSMRU_L14990	MMRF_2732	SRR4190065		not reported	56.6	I	0	350	male	1820	22272
MMRF_2733_1_BM_CD138pos_T2_TSMRU_L14991	MMRF_2733	SRR4190070		not reported	46.2	III	0	393	male	2233	18591
MMRF_2734_1_BM_CD138pos_T2_TSMRU_L14992	MMRF_2734	SRR4190075		not reported	56.3	I	0	384	male	2329	18235
MMRF_2737_1_BM_CD138pos_T2_TSMRU_L14993	MMRF_2737	SRR4190082		not reported	NA	II	0	160	female	1882	18183
MMRF_2739_1_BM_CD138pos_T2_TSMRU_L15000	MMRF_2739	SRR4190091	Cancer Related	not reported	43.2	I	1	54	male	1208	12871
MMRF_2740_1_BM_CD138pos_T2_TSMRU_L14994	MMRF_2740	SRR4190096		not reported	NA	I	0	398	female	1197	11235
MMRF_2742_1_BM_CD138pos_T2_TSMRU_L15001	MMRF_2742	SRR4190101		not reported	65.1	I	0	190	male	1793	19689
MMRF_2743_1_BM_CD138pos_T2_TSMRU_L15002	MMRF_2743	SRR4190106		not reported	42.8	I	0	351	female	1625	16254
MMRF_2745_1_BM_CD138pos_T2_TSMRU_L15003	MMRF_2745	SRR4190111		not reported	64.5	II	0	343	female	1946	19920
MMRF_2746_1_BM_CD138pos_T2_TSMRU_L15004	MMRF_2746	SRR4190116		not reported	NA	I	0	171	female	2991	27112
MMRF_2749_1_BM_CD138pos_T1_TSMRU_L15005	MMRF_2749	SRR4190119		not reported	48.2	II	0	339	female	2677	34899
MMRF_2750_1_BM_CD138pos_T2_TSMRU_L15006	MMRF_2750	SRR4190123		not reported	39.9	I	0	330	female	959	9377
MMRF_2751_1_BM_CD138pos_T2_TSMRU_L15007	MMRF_2751	SRR4190128		not reported	53.6	I	0	128	female	700	6574
MMRF_2754_1_BM_CD138pos_T2_TSMRU_L14987	MMRF_2754	SRR4190141	Not Cancer Related	not reported	65.5	III	1	8	female	3008	29054
MMRF_2757_1_BM_CD138pos_T2_TSMRU_L14995	MMRF_2757	SRR4190154		not reported	63.6	I	0	359	female	2242	21903
MMRF_1201_4_BM_CD138pos_T2_TSMRU_L16015	MMRF_1201	SRR5496997		white	67.3	II	0	1694	female	591	7476
MMRF_1293_4_BM_CD138pos_T2_TSMRU_L16367	MMRF_1293	SRR5497001		asian	59.4	II	0	1457	male	876	8492
MMRF_1671_4_BM_CD138pos_T2_TSMRU_L16014	MMRF_1671	SRR5497006		white	68.7	I	0	1129	male	1315	13035
MMRF_1694_4_BM_CD138pos_T2_TSMRU_L16366	MMRF_1694	SRR5497011		not reported	66.9	II	0	1124	male	2177	20926
MMRF_1790_4_BM_CD138pos_T3_TSMRU_L16384	MMRF_1790	SRR5497016	Cancer Related	white	76.8	III	1	983	female	1260	12584
MMRF_1790_4_PB_CD138pos_T4_TSMRU_L16386	MMRF_1790	SRR5497019	Cancer Related	white	76.8	III	1	983	female	1013	9942
MMRF_1913_3_BM_CD138pos_T2_TSMRU_L16369	MMRF_1913	SRR5497022		white	79.6	III	0	1069	male	1450	16252
MMRF_2011_2_BM_CD138pos_T3_TSMRU_L16365	MMRF_2011	SRR5497028		white	73.7	III	0	990	male	340	2957
MMRF_2531_2_PB_CD138pos_T3_TSMRU_L16385	MMRF_2531	SRR5497039	Not Cancer Related	white	70.6	III	1	546	male	938	10348
MMRF_2613_2_BM_CD138pos_T2_TSMRU_L16368	MMRF_2613	SRR5497043	Cancer Related	white	70.5	II	1	621	female	884	8564
MMRF_2760_1_BM_CD138pos_T2_TSMRU_L16016	MMRF_2760	SRR5497046		not reported	NA	I	0	161	female	973	9509
MMRF_2761_1_BM_CD138pos_T2_TSMRU_L16017	MMRF_2761	SRR5497051		not reported	62.8	III	0	1	male	1642	13979
MMRF_2762_1_BM_CD138pos_T2_TSMRU_L16018	MMRF_2762	SRR5497056		not reported	53.1	I	0	323	male	1781	20090
MMRF_2763_1_BM_CD138pos_T2_TSMRU_L16019	MMRF_2763	SRR5497061		not reported	64.5	II	0	337	male	1359	16205
MMRF_2764_1_BM_CD138pos_T2_TSMRU_L16020	MMRF_2764	SRR5497066		not reported	56.3	I	0	315	male	1094	13095
MMRF_2767_1_BM_CD138pos_T2_TSMRU_L16021	MMRF_2767	SRR5497075		not reported	NA	II	0	179	male	1832	17050
MMRF_2769_1_BM_CD138pos_T2_TSMRU_L16022	MMRF_2769	SRR5497084		not reported	40	II	0	330	male	1887	16679
MMRF_2770_1_BM_CD138pos_T2_TSMRU_L16023	MMRF_2770	SRR5497089		not reported	NA	III	0	160	male	2318	21793
MMRF_2772_1_BM_CD138pos_T2_TSMRU_L16024	MMRF_2772	SRR5497094		not reported	51.1	I	0	186	female	1089	13059
MMRF_2774_1_BM_CD138pos_T2_TSMRU_L16025	MMRF_2774	SRR5497099		not reported	NA	I	0	174	female	1640	14439
MMRF_2776_1_BM_CD138pos_T2_TSMRU_L16026	MMRF_2776	SRR5497108		not reported	51.3	I	0	316	female	1155	12711
MMRF_2778_1_BM_CD138pos_T2_TSMRU_L16027	MMRF_2778	SRR5497113		not reported	56.4	II	0	282	female	1221	13812
MMRF_2779_1_BM_CD138pos_T2_TSMRU_L16028	MMRF_2779	SRR5497118		not reported	61	I	0	133	female	2335	27328
MMRF_2781_1_BM_CD138pos_T2_TSMRU_L16029	MMRF_2781	SRR5497123	Cancer Related	not reported	65.9	II	1	208	female	3124	18995
MMRF_2782_1_BM_CD138pos_T2_TSMRU_L16030	MMRF_2782	SRR5497128		not reported	52.2	III	0	213	male	835	8691
MMRF_2787_1_BM_CD138pos_T2_TSMRU_L16031	MMRF_2787	SRR5497133		not reported	53.4	II	0	169	male	2173	28188
MMRF_2788_1_BM_CD138pos_T2_TSMRU_L16032	MMRF_2788	SRR5497138		not reported	NA	II	0	198	male	2713	35120
MMRF_2789_1_BM_CD138pos_T2_TSMRU_L16033	MMRF_2789	SRR5497143		not reported	NA	I	0	117	male	1605	16260
MMRF_2793_1_BM_CD138pos_T2_TSMRU_L16034	MMRF_2793	SRR5497152		not reported	59.3	III	0	179	female	2878	31987
MMRF_2794_1_BM_CD138pos_T2_TSMRU_L16035	MMRF_2794	SRR5497157		not reported	NA	III	0	157	female	3248	33275
MMRF_2795_1_BM_CD138pos_T2_TSMRU_L16036	MMRF_2795	SRR5497162		not reported	58.3	III	0	288	female	2138	23039
MMRF_2799_1_BM_CD138pos_T2_TSMRU_L16038	MMRF_2799	SRR5497169		not reported	NA	I	0	128	male	1667	16950
MMRF_2801_1_BM_CD138pos_T2_TSMRU_L16037	MMRF_2801	SRR5497174		not reported	60.4	III	0	203	male	3559	41146
MMRF_2807_1_BM_CD138pos_T2_TSMRU_L16039	MMRF_2807	SRR5497183		not reported	NA	I	0	288	female	3876	39923
MMRF_2808_1_BM_CD138pos_T2_TSMRU_L16040	MMRF_2808	SRR5497188		not reported	62.6	I	0	180	male	3447	37919
MMRF_2813_1_BM_CD138pos_T2_TSMRU_L16041	MMRF_2813	SRR5497197		not reported	54.9	II	0	167	male	1512	12934
MMRF_2814_1_BM_CD138pos_T2_TSMRU_L16042	MMRF_2814	SRR5497202		not reported	NA	II	0	298	male	1826	25925
MMRF_2815_1_BM_CD138pos_T2_TSMRU_L16043	MMRF_2815	SRR5497207		not reported	65.6	II	0	310	male	1490	14661
MMRF_2816_1_BM_CD138pos_T2_TSMRU_L16044	MMRF_2816	SRR5497212		not reported	60.4	I	0	318	male	2077	23202
MMRF_2817_1_BM_CD138pos_T2_TSMRU_L16045	MMRF_2817	SRR5497217		not reported	56.6	III	0	158	female	2482	22220
MMRF_2818_1_BM_CD138pos_T2_TSMRU_L16046	MMRF_2818	SRR5497222		not reported	50.8	I	0	239	male	1273	15080
MMRF_2820_1_BM_CD138pos_T2_TSMRU_L16047	MMRF_2820	SRR5497231		not reported	NA	II	0	175	female	2004	18018
MMRF_2822_1_BM_CD138pos_T2_TSMRU_L16048	MMRF_2822	SRR5497240		not reported	58.4	I	0	173	male	1316	13091
MMRF_2826_1_BM_CD138pos_T3_TSMRU_L16372	MMRF_2826	SRR5497249		not reported	NA	I	0	119	male	2146	23865
MMRF_2827_1_BM_CD138pos_T3_TSMRU_L16371	MMRF_2827	SRR5497254		not reported	NA	II	0	189	male	3637	36512
MMRF_2828_1_BM_CD138pos_T3_TSMRU_L16373	MMRF_2828	SRR5497259		not reported	55.4	I	0	169	female	1354	12752
MMRF_2829_1_BM_CD138pos_T3_TSMRU_L16375	MMRF_2829	SRR5497264		not reported	57.9	I	0	210	male	2120	17746
MMRF_2830_1_BM_CD138pos_T3_TSMRU_L16376	MMRF_2830	SRR5497269		not reported	48.9	I	0	143	female	1691	19273
MMRF_2831_1_BM_CD138pos_T3_TSMRU_L16370	MMRF_2831	SRR5497274		not reported	65.7	I	0	203	male	1019	9683
MMRF_2832_1_BM_CD138pos_T3_TSMRU_L16377	MMRF_2832	SRR5497279		not reported	NA	II	0	173	female	1298	12701
MMRF_2834_1_BM_CD138pos_T3_TSMRU_L16374	MMRF_2834	SRR5497288		not reported	NA	I	0	199	female	2188	24632
MMRF_2836_1_BM_CD138pos_T3_TSMRU_L16378	MMRF_2836	SRR5497297		not reported	57.3	II	0	161	male	2288	25016
MMRF_2843_1_BM_CD138pos_T3_TSMRU_L16379	MMRF_2843	SRR5497313		not reported	45.9	III	0	203	female	1179	10115
MMRF_2847_1_BM_CD138pos_T3_TSMRU_L16381	MMRF_2847	SRR5497319		not reported	57.7	III	0	163	male	2800	26128
MMRF_2848_1_BM_CD138pos_T3_TSMRU_L16380	MMRF_2848	SRR5497324		not reported	NA	II	0	198	female	2134	22273
MMRF_2851_1_BM_CD138pos_T3_TSMRU_L16382	MMRF_2851	SRR5497329		not reported	NA	I	0	189	female	2470	24205
MMRF_2853_1_BM_CD138pos_T3_TSMRU_L16383	MMRF_2853	SRR5497334		not reported	NA	I	0	170	male	1406	14078
MMRF_1030_3_BM_CD138pos_T2_TSMRU_L17773	MMRF_1030	SRR6030197		white	66	I	0	1984	female	659	5741
MMRF_1157_5_BM_CD138pos_T2_TSMRU_L17768	MMRF_1157	SRR6030200		white	69.8	I	0	1683	female	967	9577
MMRF_1224_3_BM_CD138pos_T2_TSMRU_L17776	MMRF_1224	SRR6030203		white	63.1	III	0	1613	male	697	9061
MMRF_1269_3_BM_CD138pos_T2_TSMRU_L17772	MMRF_1269	SRR6030208	Cancer Related	white	52.5	I	1	1590	male	690	6868
MMRF_1433_4_BM_CD138pos_T2_TSMRU_L17770	MMRF_1433	SRR6030213		white	55.8	I	0	1429	male	546	4740
MMRF_1565_3_BM_CD138pos_T2_TSMRU_L17775	MMRF_1565	SRR6030216		white	39.3	I	0	1281	female	464	4994
MMRF_1671_5_BM_CD138pos_T2_TSMRU_L17767	MMRF_1671	SRR6030219		white	68.7	I	0	1129	male	1344	13353
MMRF_1908_3_BM_CD138pos_T2_TSMRU_L17779	MMRF_1908	SRR6030224		white	68.2	I	0	1086	female	4138	52052
MMRF_2059_2_BM_CD138pos_T2_TSMRU_L17774	MMRF_2059	SRR6030232		white	57.2	III	0	1002	male	740	7416
MMRF_2076_2_BM_CD138pos_T2_TSMRU_L17771	MMRF_2076	SRR6030235		white	72.2	II	0	999	female	356	1996
MMRF_2167_3_PB_CD138pos_T2_TSMRU_L17769	MMRF_2167	SRR6030240	Cancer Related	white	70.3	III	1	839	male	2066	20196
MMRF_2523_2_BM_CD138pos_T4_TSMRU_L17777	MMRF_2523	SRR6030247	Cancer Related	black or african american	56	III	1	666	female	622	6081
MMRF_2523_2_PB_CD138pos_T3_TSMRU_L17766	MMRF_2523	SRR6030250	Cancer Related	black or african american	56	III	1	666	female	1195	11565
MMRF_2562_2_BM_CD138pos_T2_TSMRU_L17778	MMRF_2562	SRR6030253		white	66.4	II	0	584	male	396	4765
MMRF_2572_2_BM_CD138pos_T2_TSMRU_L17781	MMRF_2572	SRR6030256		white	75.7	II	0	630	male	854	8451
MMRF_2601_2_BM_CD138pos_T2_TSMRU_L17780	MMRF_2601	SRR6030259		white	70.9	II	0	638	female	716	9340
MMRF_2606_2_BM_CD138pos_T2_TSMRU_L17782	MMRF_2606	SRR6030262		white	70.1	II	0	617	female	780	8060
MMRF_1110_3_BM_CD138pos_T2_TSMRU_K17159	MMRF_1110	SRR8625435		white	69.6	III	0	1758	male	784	7684
MMRF_1433_5_BM_CD138pos_T2_TSMRU_K17160	MMRF_1433	SRR8625451		white	55.8	I	0	1429	male	941	8088
MMRF_1534_5_BM_CD138pos_T2_TSMRU_K17163	MMRF_1534	SRR8625467		white	64.2	I	0	1248	male	1097	12802
MMRF_1683_2_BM_CD138pos_T2_TSMRU_K17167	MMRF_1683	SRR8625489		white	71.9	II	0	1122	male	359	4063
MMRF_1736_2_BM_CD138pos_T2_TSMRU_K17162	MMRF_1736	SRR8625492		white	79.2	II	0	1146	male	885	10466
MMRF_1739_2_BM_CD138pos_T2_TSMRU_K17158	MMRF_1739	SRR8625495		black or african american	45.4	III	0	1086	female	532	5709
MMRF_1795_2_BM_CD138pos_T2_TSMRU_K17166	MMRF_1795	SRR8625498		white	75.8	III	0	1107	female	1647	19220
MMRF_1957_2_BM_CD138pos_T2_TSMRU_K17161	MMRF_1957	SRR8625505		white	75.4	II	0	981	male	1521	18182
MMRF_2289_3_BM_CD138pos_T2_TSMRU_K17168	MMRF_2289	SRR8625525		white	52.7	I	0	760	male	744	7069
MMRF_2328_2_BM_CD138pos_T2_TSMRU_K17164	MMRF_2328	SRR8625531		white	66.4	III	0	824	male	1137	9840
MMRF_2328_3_BM_CD138pos_T4_TSMRU_K17165	MMRF_2328	SRR8625534		white	66.4	III	0	824	male	592	5215
